# Supplementary material for: Digital data for Quick Response (QR) codes of thermophiles to identify and compare the bacterial species isolated from Unkeshwar hot springs (India)
Source: Data Brief. 2015 Nov 24;6:53–67. doi: 10.1016/j.dib.2015.11.035 (PMC4688402; doi:10.1016/j.dib.2015.11.035)
Supplement: Supplementary file 2 — Supplementary material [file mmc2.zip]

Archive with 22 entries (22 files):
- Chaose Game Representation (CGR)/cgr.docx
- Chaose Game Representation (CGR)/JN392966.png
- Chaose Game Representation (CGR)/JN392967.png
- Chaose Game Representation (CGR)/JN392968.png
- Chaose Game Representation (CGR)/JN392969.png
- Chaose Game Representation (CGR)/JN392970.png
- Chaose Game Representation (CGR)/JN392971.png
- Chaose Game Representation (CGR)/KC120909.png
- Chaose Game Representation (CGR)/KC120910.png
- Chaose Game Representation (CGR)/KC120911.png
- Chaose Game Representation (CGR)/KC120912.png
- Chaose Game Representation (CGR)/KC120913.png
- Chaose Game Representation (CGR)/KC120914.png
- Chaose Game Representation (CGR)/KC120915.png
- Chaose Game Representation (CGR)/KC120916.png
- Chaose Game Representation (CGR)/KC120917.png
- Chaose Game Representation (CGR)/KC120918.png
- Chaose Game Representation (CGR)/KC120919.png
- Chaose Game Representation (CGR)/KM998072.png
- Chaose Game Representation (CGR)/KM998073.png
- Chaose Game Representation (CGR)/KM998074.png
- Chaose Game Representation (CGR)/KP053645.png
