# Supplementary material for: Digital data for Quick Response (QR) codes of thermophiles to identify and compare the bacterial species isolated from Unkeshwar hot springs (India)
Source: Data Brief. 2015 Nov 24;6:53–67. doi: 10.1016/j.dib.2015.11.035 (PMC4688402; doi:10.1016/j.dib.2015.11.035)
Supplement: Supplementary file 4 — Supplementary material [file mmc4.zip]

Archive with 2 entries (2 files):
- DNA_BarID_x86_(32-bit)/DNA BarID.msi
- DNA_BarID_x86_(32-bit)/setup.exe
