# Supplementary material for: Digital data for Quick Response (QR) codes of thermophiles to identify and compare the bacterial species isolated from Unkeshwar hot springs (India)
Source: Data Brief. 2015 Nov 24;6:53–67. doi: 10.1016/j.dib.2015.11.035 (PMC4688402; doi:10.1016/j.dib.2015.11.035)
Supplement: Supplementary file 5 — Supplementary material [file mmc5.xls]

## Sheet: Nucleotide Composition
Domain: Data
	T(U)	C	A	G	Total	T-1	C-1	A-1	G-1	Pos #1	T-2	C-2	A-2	G-2	Pos #2	T-3	C-3	A-3	G-3	Pos #3
Aneurinibacillus_thermoaerophilus_strain_WBS2_GU590783	20.0669	26.5886	23.7458	29.5987	598	17	26.5	23.5	33	200	23.6181	29.1457	21.608	25.6281	199	19.598	24.1206	26.1307	30.1508	199
Acinetobacter_sp._AGP-02_JN639876	21.2375	21.2375	25.9197	31.6054	598	22	19	26	33	200	17.5879	21.608	27.6382	33.1658	199	24.1206	23.1156	24.1206	28.6432	199
Geobacillus_stearothermophilus_strain_G1017_C12_HQ324905	16.8896	24.7492	23.4114	34.9498	598	19.5	28	21	31.5	200	14.0704	22.6131	22.1106	41.206	199	17.0854	23.6181	27.1357	32.1608	199
Bacillus_cereus_strain_AGP-03_JN858965	19.398	23.2441	25.4181	31.9398	598	17.5	23	25.5	34	200	18.0905	22.6131	27.6382	31.6583	199	22.6131	24.1206	23.1156	30.1508	199
Geobacillus_sp._AGP-04_JX513957	16.8896	24.7492	23.4114	34.9498	598	18	28	22.5	31.5	200	13.0653	24.1206	23.6181	39.196	199	19.598	22.1106	24.1206	34.1709	199
Bacillus_sp._W4_(2008)_EU596423	20.4013	21.5719	24.9164	33.1104	598	21	19	22.5	37.5	200	19.0955	23.6181	24.6231	32.6633	199	21.1055	22.1106	27.6382	29.1457	199
Bacillus_sp._Tb_P15_JQ962977	19.398	23.5786	25.0836	31.9398	598	17	24	23.5	35.5	200	16.5829	24.1206	27.1357	32.1608	199	24.6231	22.6131	24.6231	28.1407	199
Bacillus_sp._RN1_AB437939	18.8963	25.5853	24.9164	30.602	598	15	27.5	22.5	35	200	17.0854	25.6281	26.6332	30.6533	199	24.6231	23.6181	25.6281	26.1307	199
Bacillus_licheniformis_strain_P79_FJ808719	19.7324	23.7458	24.5819	31.9398	598	15	27	21.5	36.5	200	19.0955	22.1106	26.6332	32.1608	199	25.1256	22.1106	25.6281	27.1357	199
Brevibacillus_thermoruber_strain_PS2_JN559849	17.3913	24.0803	24.9164	33.612	598	19.5	26	23	31.5	200	17.5879	24.1206	24.6231	33.6683	199	15.0754	22.1106	27.1357	35.6784	199
Brevibacillus_thermoruber_strain_PS1_JN559848	17.2241	23.913	25.0836	33.7793	598	15.5	25	24	35.5	200	15.5779	21.608	27.1357	35.6784	199	20.603	25.1256	24.1206	30.1508	199
Paenibacillus_sp._PS3_JN559850	18.8963	22.408	24.2475	34.4482	598	21.5	19.5	25.5	33.5	200	16.0804	23.6181	23.6181	36.6834	199	19.0955	24.1206	23.6181	33.1658	199
Bacillus_licheniformis_strain_PS4_JN559851	19.398	22.408	25.7525	32.4415	598	24	23	25	28	200	15.0754	22.6131	24.6231	37.6884	199	19.0955	21.608	27.6382	31.6583	199
Anoxybacillus_sp._JS1_KC958552	18.5619	23.5786	25.4181	32.4415	598	14.5	23	26	36.5	200	20.1005	27.1357	24.1206	28.6432	199	21.1055	20.603	26.1307	32.1608	199
Anoxybacillus_sp._JS5_KF772607	18.5619	23.4114	25.7525	32.2742	598	15	22.5	25	37.5	200	19.598	27.6382	24.6231	28.1407	199	21.1055	20.1005	27.6382	31.1558	199
Anoxybacillus_sp._JS11_KF772610	18.2274	24.4147	24.5819	32.7759	598	20.5	21	24.5	34	200	17.0854	22.6131	24.6231	35.6784	199	17.0854	29.6482	24.6231	28.6432	199
Anoxybacillus_sp._JS15_KF772608	18.2274	24.5819	24.5819	32.6087	598	17	30	24	29	200	20.1005	22.1106	25.1256	32.6633	199	17.5879	21.608	24.6231	36.1809	199
Bacillus_licheniformis_strain_BWU-1_JX849145	20.1342	23.4899	25	31.3758	596	19.598	23.6181	30.6533	26.1307	199	21.7172	22.2222	23.7374	32.3232	198	19.0955	24.6231	20.603	35.6784	199
Naxibacter_sp._AF_NAK1-3_JN392966	20.7358	21.7391	27.0903	30.4348	598	24	20.5	26.5	29	200	18.593	20.1005	27.6382	33.6683	199	19.598	24.6231	27.1357	28.6432	199
Bacillus_licheniformis_JN392967	20.5686	21.9064	25.2508	32.2742	598	20	23.5	22.5	34	200	21.1055	22.6131	28.1407	28.1407	199	20.603	19.598	25.1256	34.6734	199
Brevibacillus_borstelensis_JN392968	21.0702	22.5753	24.2475	32.107	598	21.5	23.5	21.5	33.5	200	24.1206	22.6131	24.1206	29.1457	199	17.5879	21.608	27.1357	33.6683	199
Actinobacterium_EF_NAK1-7_JN392969	17.893	24.2475	24.4147	33.4448	598	20.5	26	23	30.5	200	17.5879	23.6181	25.1256	33.6683	199	15.5779	23.1156	25.1256	36.1809	199
Brevibacillus_sp._EF_TYK1-4_JN392970	18.2274	24.2475	23.7458	33.7793	598	16	23	24.5	36.5	200	21.1055	25.6281	22.6131	30.6533	199	17.5879	24.1206	24.1206	34.1709	199
Bacillus_sp._EF_TYK1-5_JN392971	19.0635	24.4147	24.7492	31.7726	598	17.5	24	26.5	32	200	25.1256	24.1206	24.1206	26.6332	199	14.5729	25.1256	23.6181	36.6834	199
Bacillus_pumilus_KC120909	20.4013	21.9064	25.0836	32.6087	598	18	23	22.5	36.5	200	22.1106	20.603	29.1457	28.1407	199	21.1055	22.1106	23.6181	33.1658	199
Brevibacillus_brevis_KC120910	20.903	22.5753	23.4114	33.1104	598	18.5	20.5	23.5	37.5	200	22.1106	24.1206	20.603	33.1658	199	22.1106	23.1156	26.1307	28.6432	199
Bacillus_sp._W7_KC120911	18.0602	23.2441	23.7458	34.9498	598	22	25.5	22	30.5	200	17.0854	18.0905	30.1508	34.6734	199	15.0754	26.1307	19.0955	39.6985	199
Burkholderia_sp._W11_KC120912	20.4013	21.9064	26.7559	30.9365	598	21.5	23.5	28	27	200	23.1156	19.598	28.6432	28.6432	199	16.5829	22.6131	23.6181	37.1859	199
Pseudomonas_pseudoalcaligenes_KC120913	20.4013	20.7358	26.7559	32.107	598	23	23	26	28	200	18.593	20.1005	28.1407	33.1658	199	19.598	19.0955	26.1307	35.1759	199
Brevundimonas_diminuta_KC120914	19.5652	22.2408	25.7525	32.4415	598	21	25.5	20.5	33	200	16.5829	20.1005	33.6683	29.6482	199	21.1055	21.1055	23.1156	34.6734	199
Acinetobacter_baumannii_KC120915	32.4415	14.3813	32.107	21.0702	598	31	11	37	21	200	44.2211	12.0603	28.6432	15.0754	199	22.1106	20.1005	30.6533	27.1357	199
Bacillus_megaterium_KC120916	19.7324	21.9064	26.7559	31.6054	598	20	20	29	31	200	16.0804	20.1005	27.6382	36.1809	199	23.1156	25.6281	23.6181	27.6382	199
Bacillus_sp._W3_KC120917	18.5619	24.0803	24.2475	33.1104	598	16.5	23.5	24.5	35.5	200	21.1055	25.1256	24.1206	29.6482	199	18.0905	23.6181	24.1206	34.1709	199
Alcaligenes_sp._U1(2013)_KC120918	19.8997	21.2375	26.9231	31.9398	598	19	22.5	24.5	34	200	21.608	21.608	28.1407	28.6432	199	19.0955	19.598	28.1407	33.1658	199
Brevibacillus_sp._NAK1-14_KC120919	20.5686	21.9064	25.9197	31.6054	598	18.5	19.5	27.5	34.5	200	20.1005	28.1407	22.6131	29.1457	199	23.1156	18.0905	27.6382	31.1558	199
Escherichia_coli_strain_NW1_KM998072	19.0955	22.6131	25.7956	32.4958	597	16	22.5	28.5	33	200	21.7172	21.2121	20.7071	36.3636	198	19.598	24.1206	28.1407	28.1407	199
Escherichia_coli_strain_NW2_KM998073	19.0955	22.6131	24.9581	33.3333	597	16.5	21	27.5	35	200	20.603	22.6131	19.598	37.1859	199	20.202	24.2424	27.7778	27.7778	198
Escherichia_coli_strain_NW3_KM998074	19.2308	22.2408	25.0836	33.4448	598	21.5	24	25.5	29	200	15.5779	22.6131	27.6382	34.1709	199	20.603	20.1005	22.1106	37.1859	199
Geobacillus_thermoleovorans_strain_rekadwadsis_KP053645	15.8863	23.913	23.4114	36.7893	598	14.5	21	23.5	41	200	18.593	29.1457	23.1156	29.1457	199	14.5729	21.608	23.6181	40.201	199
Bacillus_amyloliquefaciens_strain_MCJ_JX915734	19.2308	21.9064	25.5853	33.2776	598	16	23.5	25	35.5	200	18.593	22.1106	27.6382	31.6583	199	23.1156	20.1005	24.1206	32.6633	199
Bacillus_subtilis_strain_MDFA5_JX915735	19.398	23.4114	24.5819	32.6087	598	23.5	23.5	23	30	200	16.5829	24.6231	23.1156	35.6784	199	18.0905	22.1106	27.6382	32.1608	199
Bacillus_krulwichiae_strain_Ea_JX915736	19.8997	21.4047	26.5886	32.107	598	24	22.5	24	29.5	200	18.0905	19.598	27.1357	35.1759	199	17.5879	22.1106	28.6432	31.6583	199
Bacillus_subtilis_strain_2a_JX915737	19.7324	22.9097	25.0836	32.2742	598	18	22	26	34	200	17.0854	23.6181	26.1307	33.1658	199	24.1206	23.1156	23.1156	29.6482	199
Bacillus_okhensis_strain_MCE_JX915738	20.0669	21.4047	26.2542	32.2742	598	20.5	20	26	33.5	200	21.608	25.1256	26.6332	26.6332	199	18.0905	19.0955	26.1307	36.6834	199
Bacillus_thuringiensis_strain_MCb_JX915739	20.7358	22.7425	25.5853	30.9365	598	25	22.5	23.5	29	200	19.0955	22.6131	25.6281	32.6633	199	18.0905	23.1156	27.6382	31.1558	199
Bacillus_subtilis_strain_vdpf2_KF302754	22.7425	19.8997	23.7458	33.612	598	25.5	21	25	28.5	200	21.1055	18.593	24.6231	35.6784	199	21.608	20.1005	21.608	36.6834	199
Bacillus_safensis_strain_5b_KF302755	20.5686	24.5819	23.2441	31.6054	598	18	23.5	24	34.5	200	19.598	28.1407	25.1256	27.1357	199	24.1206	22.1106	20.603	33.1658	199
Bacillus_tequilensis_strain_Ab_KF302756	20.903	23.0769	24.4147	31.6054	598	24	22.5	23.5	30	200	19.0955	22.6131	24.6231	33.6683	199	19.598	24.1206	25.1256	31.1558	199
Brevibacillus_brevis_strain_vdpf7_KF302757	21.7391	21.4047	25.5853	31.2709	598	22	22.5	26	29.5	200	21.608	21.1055	26.1307	31.1558	199	21.608	20.603	24.6231	33.1658	199
Bacillus_methylotrophicus_strain_vdpf12_KF302758	20.903	24.9164	24.5819	29.5987	598	21	26.5	21.5	31	200	17.5879	24.1206	28.6432	29.6482	199	24.1206	24.1206	23.6181	28.1407	199
Bacillus_pumilus_strain_UNKA4_KF302759	20.5686	24.5819	23.2441	31.6054	598	18	23.5	24	34.5	200	19.598	28.1407	25.1256	27.1357	199	24.1206	22.1106	20.603	33.1658	199
Bacillus_subtilis_strain_KFSB5_KF302760	19.2308	23.5786	24.9164	32.2742	598	18	24	25	33	200	15.0754	23.6181	25.6281	35.6784	199	24.6231	23.1156	24.1206	28.1407	199
Brevibacterium_halotolerans_strain_vdpf_KF302761	23.7458	22.2408	21.9064	32.107	598	23.5	24	24.5	28	200	22.6131	20.603	23.6181	33.1658	199	25.1256	22.1106	17.5879	35.1759	199
Streptomyces_hygroscopicus_strain_176_KC290948	17.893	24.5819	21.0702	36.4548	598	15.5	24.5	20	40	200	21.1055	24.1206	23.6181	31.1558	199	17.0854	25.1256	19.598	38.191	199
Bacillus_thuringiensis_strain_LS-6_KC668313	19.8997	21.7391	26.5886	31.7726	598	18	21.5	29	31.5	200	23.6181	23.6181	24.1206	28.6432	199	18.0905	20.1005	26.6332	35.1759	199
Bacillus_aryabhattai_strain_P1_KC668314	22.9097	21.9064	25.9197	29.2642	598	27	18	27.5	27.5	200	21.1055	20.1005	25.6281	33.1658	199	20.603	27.6382	24.6231	27.1357	199
Bacillus_cereus_strain_P5_KC668315	25.5853	31.2709	20.2341	22.9097	598	22.5	29	24.5	24	200	26.6332	33.1658	18.593	21.608	199	27.6382	31.6583	17.5879	23.1156	199
Bacillus_firmus_strain_P2_KC668316	18.7291	24.2475	25.2508	31.7726	598	17.5	23	23	36.5	200	18.593	25.1256	26.6332	29.6482	199	20.1005	24.6231	26.1307	29.1457	199
Bacillus_alcalophilus_strain_LW_8_KC689353	19.6639	23.0252	25.5462	31.7647	595	20	25.5	25	29.5	200	20.202	22.7273	25.7576	31.3131	198	18.7817	20.8122	25.8883	34.5178	197
Bacillus_clausii_strain_LS-2_KC731530	17.7258	22.2408	24.7492	35.2843	598	17.5	20	21.5	41	200	18.0905	28.1407	26.1307	27.6382	199	17.5879	18.593	26.6332	37.1859	199
Bacillus_pumilus_strain_SS2_JX912979	19.5652	22.9097	25.2508	32.2742	598	18	27	24	31	200	22.6131	21.1055	25.6281	30.6533	199	18.0905	20.603	26.1307	35.1759	199
Bacillus_pumilus_strain_SS1A_JX912980	19.398	22.7425	25.4181	32.4415	598	22	20	26.5	31.5	200	17.5879	20.603	26.6332	35.1759	199	18.593	27.6382	23.1156	30.6533	199
Bacillus_pumilus_strain_SS1C_JX912981	19.7324	22.9097	25.0836	32.2742	598	22.5	28	18.5	31	200	17.0854	21.1055	26.6332	35.1759	199	19.598	19.598	30.1508	30.6533	199
Bacillus_amyloliquefaciens_TA208_CP002627	33.2776	18.5619	28.4281	19.7324	598	32	18	28.5	21.5	200	34.1709	19.0955	29.6482	17.0854	199	33.6683	18.593	27.1357	20.603	199
Bacillus_cytotoxicus_NVH_391-98_CP000764	38.9632	14.8829	31.4381	14.7157	598	38	14.5	30	17.5	200	40.201	11.5578	34.1709	14.0704	199	38.6935	18.593	30.1508	12.5628	199
Avg.	20.3716	22.816	25.1267	31.6857	597.892	20.2092	22.9633	24.7634	32.064	199.985	20.2521	22.8967	25.6496	31.2017	198.954	20.6542	22.5874	24.9691	31.7894	198.954

## Sheet: Info
Data Filename:	Maega 623.mas
Data Title:	fasta file
Nucleotide Frequencies
Sites Used:	All selected
All frequencies are given in percent.
