# Supplementary material for: Digital data for Quick Response (QR) codes of thermophiles to identify and compare the bacterial species isolated from Unkeshwar hot springs (India)
Source: Data Brief. 2015 Nov 24;6:53–67. doi: 10.1016/j.dib.2015.11.035 (PMC4688402; doi:10.1016/j.dib.2015.11.035)
Supplement: Supplementary file 6 — Supplementary material [file mmc6.zip]

Archive with 1 entries (1 files):
- Principal Componant Analysis (PCA) of 21 Thermophiles.jpg
