# Supplementary material for: Digital data for Quick Response (QR) codes of thermophiles to identify and compare the bacterial species isolated from Unkeshwar hot springs (India)
Source: Data Brief. 2015 Nov 24;6:53–67. doi: 10.1016/j.dib.2015.11.035 (PMC4688402; doi:10.1016/j.dib.2015.11.035)
Supplement: Supplementary file 7 — Supplementary material [file mmc7.zip]

Archive with 21 entries (21 files):
- sequence (3).gb
- sequence (4).gb
- sequence (5).gb
- sequence (6).gb
- sequence (7).gb
- sequence (8).gb
- sequence (9).gb
- sequence (10).gb
- sequence (11).gb
- sequence (12).gb
- sequence (13).gb
- sequence (14).gb
- sequence (15).gb
- sequence (16).gb
- sequence (17).gb
- sequence (18).gb
- sequence (19).gb
- sequence (20).gb
- sequence.gb
- sequence (1).gb
- sequence (2).gb
