# Supplementary material for: Digital data for Quick Response (QR) codes of thermophiles to identify and compare the bacterial species isolated from Unkeshwar hot springs (India)
Source: Data Brief. 2015 Nov 24;6:53–67. doi: 10.1016/j.dib.2015.11.035 (PMC4688402; doi:10.1016/j.dib.2015.11.035)
Supplement: Supplementary file 7 — Supplementary material [file mmc7.zip › sequence (3).gb]

LOCUS       JN392969                 854 bp    DNA     linear   BCT 21-APR-2015
DEFINITION  Actinobacterium EF_NAK1-7 16S ribosomal RNA gene, partial sequence.
ACCESSION   JN392969
VERSION     JN392969.1  GI:343761159
KEYWORDS    .
SOURCE      actinobacterium EF_NAK1-7
  ORGANISM  actinobacterium EF_NAK1-7
            Bacteria; Actinobacteria.
REFERENCE   1  (bases 1 to 854)
  AUTHORS   Rekadwad,B.N.
  TITLE     Bacterial diversity of Unkeshwar hot spring
  JOURNAL   Unpublished
REFERENCE   2  (bases 1 to 854)
  AUTHORS   Rekadwad,B.N.
  TITLE     Direct Submission
  JOURNAL   Submitted (19-JUL-2011) School of Life Sciences, Swami Ramanand
            Teerth Marathwada University, Nanded, Dnyanteerth Vishnupuri,
            Nanded, Maharashtra 431606, India
FEATURES             Location/Qualifiers
     source          1..854
                     /organism="actinobacterium EF_NAK1-7"
                     /mol_type="genomic DNA"
                     /strain="EF_NAK1-7"
                     /isolation_source="hot spring"
                     /db_xref="taxon:1074290"
                     /PCR_primers="fwd_name: bac 8f, fwd_seq:
                     agagtttgatcctggctcag, rev_name: 1492 r, rev_seq:
                     ggttaccttgttacgactt"
     rRNA            <1..>854
                     /product="16S ribosomal RNA"
ORIGIN      
        1 gaagggcggc agctatacat gcaagtcgag cgagtccctt cgggggctag cggcggacgg
       61 gtgagtaaca cgtaggcaac ctgcccgtaa gctcgggata acatggggaa actcatgcta
      121 ataccggata gggtcttctc tcgcatgaga ggagacggaa aggtggcgca agctaccact
      181 tacggatggg cctgcggcgc attagctagt tggtggggta acggcctacc aaggcgacga
      241 tgcgtagccg acctgagagg gtgaccggcc acactgggac tgagacacgg cccagactcc
      301 tacgggaggc agcagtaggg aattttccac aatggacgaa agtctgatgg agcaacgccg
      361 cgtgaacgat gaaggtcttc ggattgtaaa gttctgttgt cagagacgaa caagtaccgt
      421 tcgaacaggg cggtaccttg acggtacctg acgagaaagc cacggctaac tacgtgccag
      481 cagccgcggt aatacgtagg tggcaagcgt tgtccggaat tattgggcgt aaagcgcgcg
      541 caggcggcta tgtaagtctg gtgttaaagc ccggggctca accccggttc gcatcggaaa
      601 ctgtgtagct tgagtgcaga agaggaaagc ggtattccac gtgtagcggt gaaatgcgta
      661 gagatgtgga ggaacaccag tggcgaaggc ggctttctgg tctgtaactg acgctgaggc
      721 gcgaaagcgt ggggagcaaa caggattaga taccctgggt agtccacgcc gtaacgatga
      781 gtgctagtgt ggggggtttc ataccctcag tgccgcagct aacgcaataa gccacctccc
      841 cgcctggggg gagg
//
