# Supplementary material for: Digital data for Quick Response (QR) codes of thermophiles to identify and compare the bacterial species isolated from Unkeshwar hot springs (India)
Source: Data Brief. 2015 Nov 24;6:53–67. doi: 10.1016/j.dib.2015.11.035 (PMC4688402; doi:10.1016/j.dib.2015.11.035)
Supplement: Supplementary file 7 — Supplementary material [file mmc7.zip › sequence (4).gb]

LOCUS       JN392970                 866 bp    DNA     linear   BCT 21-APR-2015
DEFINITION  Brevibacillus sp. EF_TYK1-4 16S ribosomal RNA gene, partial
            sequence.
ACCESSION   JN392970
VERSION     JN392970.1  GI:343761160
KEYWORDS    .
SOURCE      Brevibacillus sp. EF_TYK1-4
  ORGANISM  Brevibacillus sp. EF_TYK1-4
            Bacteria; Firmicutes; Bacilli; Bacillales; Paenibacillaceae;
            Brevibacillus.
REFERENCE   1  (bases 1 to 866)
  AUTHORS   Rekadwad,B.N.
  TITLE     Bacterial diversity of Unkeshwar hot spring
  JOURNAL   Unpublished
REFERENCE   2  (bases 1 to 866)
  AUTHORS   Rekadwad,B.N.
  TITLE     Direct Submission
  JOURNAL   Submitted (19-JUL-2011) School of Life Sciences, Swami Ramanand
            Teerth Marathwada University, Nanded, Dnyanteerth Vishnupuri,
            Nanded, Maharashtra 431606, India
FEATURES             Location/Qualifiers
     source          1..866
                     /organism="Brevibacillus sp. EF_TYK1-4"
                     /mol_type="genomic DNA"
                     /strain="EF_TYK1-4"
                     /isolation_source="hot spring"
                     /db_xref="taxon:1074291"
                     /PCR_primers="fwd_name: bac 8f, fwd_seq:
                     agagtttgatcctggctcag, rev_name: 1492 r, rev_seq:
                     ggttaccttgttacgactt"
     rRNA            <1..>866
                     /product="16S ribosomal RNA"
ORIGIN      
        1 ggggccttgg gggcggctat acatgcaagt cgagcgagtc ccttcggggg ctagcggcgg
       61 acgggtgagt aacacgtagg caacctgccc gtaagctcgg gataacatgg ggaaactcat
      121 gctaataccg gatagggtct tctctcgcat gagaggagac ggaaaggtgg cgcaagctac
      181 cacttacgga tgggcctgcg gcgcattagc tagttggtgg ggtaacggcc taccaaggcg
      241 acgatgcgta gccgacctga gagggtgacc ggccacactg ggactgagac acggcccaga
      301 ctcctacggg aggcagcagt agggaatttt ccacaatgga cgaaagtctg atggagcaac
      361 gccgcgtgaa cgatgaaggt cttcggattg taaagttctg ttgtcagaga cgaacaagta
      421 ccgttcgaac agggcggtac cttgacggta cctgacgaga aagccacggc taactacgtg
      481 ccagcagccg cggtaatacg taggtggcaa gcgttgtccg gaattattgg gcgtaaagcg
      541 cgcgcaggcg gctatgtaag tctggtgtta aagcccgggg ctcaaccccg gttcgcatcg
      601 gaaactgtgt agcttgagtg cagaagagga aagcggtatt ccacgtgtag cggtgaaatg
      661 cgtagagatg tggaggaaca ccagtggcga aggcggcttt ctggtctgta actgacgctg
      721 aggcgcgaaa gcgtggggag caaacaggat tagataccct ggtagtccac gcccgtaacg
      781 atgagtgcta gtgtttgggg ggtttcaata ccctcagtgc cgcagctaac gcatagcact
      841 ccgccctggg ggagtacgct cgcaaa
//
