# Supplementary material for: Digital data for Quick Response (QR) codes of thermophiles to identify and compare the bacterial species isolated from Unkeshwar hot springs (India)
Source: Data Brief. 2015 Nov 24;6:53–67. doi: 10.1016/j.dib.2015.11.035 (PMC4688402; doi:10.1016/j.dib.2015.11.035)
Supplement: Supplementary file 7 — Supplementary material [file mmc7.zip › sequence (5).gb]

LOCUS       JN392971                 863 bp    DNA     linear   BCT 21-APR-2015
DEFINITION  Bacillus sp. EF_TYK1-5 16S ribosomal RNA gene, partial sequence.
ACCESSION   JN392971
VERSION     JN392971.1  GI:343761161
KEYWORDS    .
SOURCE      Bacillus sp. EF_TYK1-5
  ORGANISM  Bacillus sp. EF_TYK1-5
            Bacteria; Firmicutes; Bacilli; Bacillales; Bacillaceae; Bacillus.
REFERENCE   1  (bases 1 to 863)
  AUTHORS   Rekadwad,B.N.
  TITLE     Isolation of thermophilic Bacillus sp. strain EF_TYK1-5 and
            production of industrially important thermostable alpha-amylase
            using suspended solids for fermentation
  JOURNAL   J Sci Ind Res (India) 72 (11), 685-689 (2013)
REFERENCE   2  (bases 1 to 863)
  AUTHORS   Rekadwad,B.N.
  TITLE     Direct Submission
  JOURNAL   Submitted (19-JUL-2011) School of Life Sciences, Swami Ramanand
            Teerth Marathwada University, Nanded, Dnyanteerth Vishnupuri,
            Nanded, Maharashtra 431606, India
FEATURES             Location/Qualifiers
     source          1..863
                     /organism="Bacillus sp. EF_TYK1-5"
                     /mol_type="genomic DNA"
                     /strain="EF_TYK1-5"
                     /isolation_source="hot spring"
                     /db_xref="taxon:1074292"
                     /PCR_primers="fwd_name: bac 8f, fwd_seq:
                     agagtttgatcctggctcag, rev_name: 1492 r, rev_seq:
                     ggttaccttgttacgactt"
     rRNA            <1..>863
                     /product="16S ribosomal RNA"
ORIGIN      
        1 gcatggcggc agctaataca tgcagtcgag cggaccgacg ggagcttgct cccttaggtc
       61 agcggcggac gggtgagtaa cacgtgggta acctgcctgt aagactggga taactccggg
      121 aaaccggggc taataccgga tgcttgattg aaccgcatgg ttcaatcata aaaggtggct
      181 tttagctacc acttacagat ggacccgcgg cgcattagct agttggtgag gtaacggctc
      241 accaaggcga cgatgcgtag ccgacctgag agggtgatcg gccacactgg gactgagaca
      301 cggcccagac tcctacggga ggcagcagta gggaatcttc cgcaatggac gaaagtctga
      361 cggagcaacg ccgcgtgagt gatgaaggtt ttcggatcgt aaaactctgt tgttagggaa
      421 gaacaagtac cgttcgaata gggcggcacc ttgacggtac ctaaccagaa agccacggct
      481 aactacgtgc cagcagccgc ggtaatacgt aggtggcaag cgttgtccgg aattattggg
      541 cgtaaagcgc gcgcaggcgg tttcttaagt ctgatgtgaa agcccccggc tcaaccgggg
      601 agggtcattg gaaactgggg gaacttgagt gcagaagagg agagtggaat tccacgtgta
      661 gcggtgaaat gcgtagagat gtggaggaac accagtggcg aaaggcgact ctctggtctg
      721 taactgacgc tgaggcgcga aagcgtgggg agcgaacagg attagatacc ctggtagtcc
      781 acgccgtaac gatgagtgct aagtgtagag ggttccggcc cttagtgctg cagcaaacgc
      841 attaagcacc tcccgccctg aga
//
