# Supplementary material for: Digital data for Quick Response (QR) codes of thermophiles to identify and compare the bacterial species isolated from Unkeshwar hot springs (India)
Source: Data Brief. 2015 Nov 24;6:53–67. doi: 10.1016/j.dib.2015.11.035 (PMC4688402; doi:10.1016/j.dib.2015.11.035)
Supplement: Supplementary file 7 — Supplementary material [file mmc7.zip › sequence (6).gb]

LOCUS       KC120909                 872 bp    DNA     linear   BCT 21-APR-2015
DEFINITION  Bacillus pumilus 16S ribosomal RNA gene, partial sequence.
ACCESSION   KC120909
VERSION     KC120909.1  GI:443498627
KEYWORDS    .
SOURCE      Bacillus pumilus
  ORGANISM  Bacillus pumilus
            Bacteria; Firmicutes; Bacilli; Bacillales; Bacillaceae; Bacillus.
REFERENCE   1  (bases 1 to 872)
  AUTHORS   Rekadwad,B.N.
  TITLE     Prokarytic diversity of Unkeshwar hot spring, India
  JOURNAL   Unpublished
REFERENCE   2  (bases 1 to 872)
  AUTHORS   Rekadwad,B.N.
  TITLE     Direct Submission
  JOURNAL   Submitted (29-OCT-2012) School of Life Sciences, Swami Ramanand
            Teerth Marathwada University, Vishnupuri, Nanded, Maharashtra
            431606, India
COMMENT     ##Assembly-Data-START##
            Sequencing Technology :: Sanger dideoxy sequencing
            ##Assembly-Data-END##
FEATURES             Location/Qualifiers
     source          1..872
                     /organism="Bacillus pumilus"
                     /mol_type="genomic DNA"
                     /strain="W10"
                     /db_xref="taxon:1408"
                     /PCR_primers="fwd_name: 530f, fwd_seq: gtgccagcagccgcgg,
                     rev_name: 1392r, rev_seq: acgggcggtgtgtac"
     rRNA            <1..>872
                     /product="16S ribosomal RNA"
ORIGIN      
        1 tgatgtgaaa gcccccagct caaccgggga agggtcattg gaaactggga aacttgagtg
       61 cagaagagga gagtggaatt ccacgtgtag cggtgaaatg cgtagagatg tggaggaaca
      121 ccagtggcga aggcgactct ctggtctgta actgacgctg aggagcgaaa gcgtggggag
      181 cgaacaggat tagataccct ggtagtccac gccgtaaacg atgagtgcta agtgttaggg
      241 ggtttccgcc ccttagtgct gcagctaacg cattaagcac tccgcctggg gagtacggtc
      301 gcaagactga aactcaaagg aattgacggg ggcccgcaca agcggtggag catgtggttt
      361 aattcgaagc aacgcgaaga accttaccag gtcttgacat cctctgacaa ccctagagat
      421 agggctttcc cttcggggac agagtgacag gtggtgcatg gttgtcgtca gctcgtgtcg
      481 tgagatgttg ggttaagtcc cgcaacgagc gcaacccttg atcttagttg ccagcattca
      541 gttgggcact ctaaggtgac tgccggtgac aaaccggagg aaggtgggga tgacgtcaaa
      601 tcatcatgcc ccttatgacc tgggctacac acgtgctaca atggacagaa caaagggctg
      661 cgagaccgca aggtttagcc aatcccacaa atctgttctc agttcggatc gcagtctgca
      721 actcgactgc gtgaagctgg aatcgctagt aatcgcggat cagcatgccg cggtgaatac
      781 gttcccgggc cttgtacaca ccgcccgtca caccacgaga gtttgcaaca cccgaagtcg
      841 gtgaggtaac ctttatggag ccagccgccg aa
//
