# Supplementary material for: Digital data for Quick Response (QR) codes of thermophiles to identify and compare the bacterial species isolated from Unkeshwar hot springs (India)
Source: Data Brief. 2015 Nov 24;6:53–67. doi: 10.1016/j.dib.2015.11.035 (PMC4688402; doi:10.1016/j.dib.2015.11.035)
Supplement: Supplementary file 7 — Supplementary material [file mmc7.zip › sequence (7).gb]

LOCUS       KC120910                 864 bp    DNA     linear   BCT 21-APR-2015
DEFINITION  Brevibacillus brevis 16S ribosomal RNA gene, partial sequence.
ACCESSION   KC120910
VERSION     KC120910.1  GI:443498628
KEYWORDS    .
SOURCE      Brevibacillus brevis
  ORGANISM  Brevibacillus brevis
            Bacteria; Firmicutes; Bacilli; Bacillales; Paenibacillaceae;
            Brevibacillus.
REFERENCE   1  (bases 1 to 864)
  AUTHORS   Rekadwad,B.N.
  TITLE     Prokarytic diversity of Unkeshwar hot spring, India
  JOURNAL   Unpublished
REFERENCE   2  (bases 1 to 864)
  AUTHORS   Rekadwad,B.N.
  TITLE     Direct Submission
  JOURNAL   Submitted (29-OCT-2012) School of Life Sciences, Swami Ramanand
            Teerth Marathwada University, Vishnupuri, Nanded, Maharashtra
            431606, India
COMMENT     ##Assembly-Data-START##
            Sequencing Technology :: Sanger dideoxy sequencing
            ##Assembly-Data-END##
FEATURES             Location/Qualifiers
     source          1..864
                     /organism="Brevibacillus brevis"
                     /mol_type="genomic DNA"
                     /strain="NAK1-9"
                     /db_xref="taxon:1393"
                     /PCR_primers="fwd_name: 530f, fwd_seq: gtgccagcagccgcgg,
                     rev_name: 1392r, rev_seq: acgggcggtgtgtac"
     rRNA            <1..>864
                     /product="16S ribosomal RNA"
ORIGIN      
        1 gaagtaggat ggacgtcagc agcgcgtgtc ggattattgg gcgtaaagcg cgcgcaggcg
       61 gctatgtaag tctggtgtta aagcccgggg ctcaaccccg gttcgcatcg gaaactgtgt
      121 agcttgagtg cagaagagga aagcggtatt ccacgtgtag cggtgaaatg cgtagagatg
      181 tggaggaaca ccagtggcga aggcggcttt ctggtctgta actgacgctg aggcgcgaaa
      241 gcgtggggag caaacaggat tagataccct ggtagtccac gccgtaaacg atgagtgcta
      301 ggtgttgggg gtttcaatac cctcagtgcc gcagctaacg caataagcac tccgcctggg
      361 gagtacgctc gcaagagtga aactcaaagg aattgacggg ggcccgcaca agcggtggag
      421 catgtggttt aattcgaagc aacgcgaaga accttaccag gtcttgacat cccgctgacc
      481 gtcctagaga tagggcttcc cttcggggca gcggtgacag gtggtgcatg gttgtcgtca
      541 gctcgtgtcg tgagatgttg ggttaagtcc cgcaacgagc gcaaccctta tctttagttg
      601 ccagcattca gttgggcact ctagagagac tgccgtcgac aagacggagg aaggcgggga
      661 tgacgtcaaa tcatcatgcc ccttatgacc tgggctacac acgtgctaca atggctggta
      721 caacgggaag ctagctcgcg agagtatgcc aatctcttaa aaccagtctc agttcggatt
      781 gcaggctgca actcgcctgc atgaagtcgg aatcgctagt aatcgcggat cagcatgccg
      841 cgtgaatacg ttcccgggct tctc
//
