# Supplementary material for: Digital data for Quick Response (QR) codes of thermophiles to identify and compare the bacterial species isolated from Unkeshwar hot springs (India)
Source: Data Brief. 2015 Nov 24;6:53–67. doi: 10.1016/j.dib.2015.11.035 (PMC4688402; doi:10.1016/j.dib.2015.11.035)
Supplement: Supplementary file 7 — Supplementary material [file mmc7.zip › sequence (8).gb]

LOCUS       KC120911                 985 bp    DNA     linear   BCT 21-APR-2015
DEFINITION  Bacillus sp. W7 16S ribosomal RNA gene, partial sequence.
ACCESSION   KC120911
VERSION     KC120911.1  GI:443498629
KEYWORDS    .
SOURCE      Bacillus sp. W7
  ORGANISM  Bacillus sp. W7
            Bacteria; Firmicutes; Bacilli; Bacillales; Bacillaceae; Bacillus.
REFERENCE   1  (bases 1 to 985)
  AUTHORS   Rekadwad,B.N.
  TITLE     Prokarytic diversity of Unkeshwar hot spring, India
  JOURNAL   Unpublished
REFERENCE   2  (bases 1 to 985)
  AUTHORS   Rekadwad,B.N.
  TITLE     Direct Submission
  JOURNAL   Submitted (29-OCT-2012) School of Life Sciences, Swami Ramanand
            Teerth Marathwada University, Vishnupuri, Nanded, Maharashtra
            431606, India
COMMENT     ##Assembly-Data-START##
            Sequencing Technology :: Sanger dideoxy sequencing
            ##Assembly-Data-END##
FEATURES             Location/Qualifiers
     source          1..985
                     /organism="Bacillus sp. W7"
                     /mol_type="genomic DNA"
                     /strain="W7"
                     /db_xref="taxon:1286048"
                     /PCR_primers="fwd_name: 530f, fwd_seq: gtgccagcagccgcgg,
                     rev_name: 1392r, rev_seq: acgggcggtgtgtac"
     rRNA            <1..>985
                     /product="16S ribosomal RNA"
ORIGIN      
        1 gctcaccaag acgacgacgg gtagccggcc tgagagggcg accggccaca ctgggactga
       61 gacacggccc agactcctac gggaggcagc agtggggaat attgcacaat gggggaaacc
      121 ctgatgcagc gacgcagcgt gcgggatgac ggccttcggg ttgtaaaccg ctttcagcag
      181 ggaagaagcc ccttggggtg acggtacctg cagaagaagt accggctaac tacgtgccag
      241 cagccgcggt aatacgtagg gtacaagcgt tgtccggaat tattgggcgt aaagagctcg
      301 taggtggttg gtcacgtctg ctgtggaaac gcaacgctta acgttgcgcg tgcagtgggt
      361 acgggctgac tagagtgcaa taggggagtc tggaattcct ggtgtagcgg tgaaatgcgc
      421 agatatcagg aggaacaccg gtggcgaagg cgggactctg ggctgtaact gacactgagg
      481 agcgaaagca tggggagcga acaggattag ataccctggt agtccatgcc gtaaacgttg
      541 ggcactaggt gtgggggaca ttccacgttc tccgcgccgt agctaacgca ttaagtgccc
      601 cgcctgggga gtacggtcgc aaggctaaaa ctcaaaggaa ttgacggggg cccgcacaag
      661 cggcggagca tgcggattaa ttcgatgcaa cgcgaagaac cttaccaagg cttgacatac
      721 accagaccgt tctggaaaca gttcctcccc tttggggttg gtgtacaggt ggtgcatggt
      781 tgtcgtcagc tcgtgtcgtg agatgttggg ttaagtcccg caacgagcgc aaccctcgtt
      841 ctatgttgcc agcacgtaat ggtgggaact cataggagac tgccggggtc aactcggagg
      901 aaggtgggga tgacgtcaaa tcatcatgcc ctttatgtct tgggcttcac gcatgctaca
      961 atggctggta cagagagatg cgaga
//
