# Supplementary material for: Digital data for Quick Response (QR) codes of thermophiles to identify and compare the bacterial species isolated from Unkeshwar hot springs (India)
Source: Data Brief. 2015 Nov 24;6:53–67. doi: 10.1016/j.dib.2015.11.035 (PMC4688402; doi:10.1016/j.dib.2015.11.035)
Supplement: Supplementary file 7 — Supplementary material [file mmc7.zip › sequence (9).gb]

LOCUS       KC120912                 766 bp    DNA     linear   BCT 21-APR-2015
DEFINITION  Burkholderia sp. W11 16S ribosomal RNA gene, partial sequence.
ACCESSION   KC120912
VERSION     KC120912.1  GI:443498630
KEYWORDS    .
SOURCE      Burkholderia sp. W11
  ORGANISM  Burkholderia sp. W11
            Bacteria; Proteobacteria; Betaproteobacteria; Burkholderiales;
            Burkholderiaceae; Burkholderia.
REFERENCE   1  (bases 1 to 766)
  AUTHORS   Rekadwad,B.N.
  TITLE     Prokarytic diversity of Unkeshwar hot spring, India
  JOURNAL   Unpublished
REFERENCE   2  (bases 1 to 766)
  AUTHORS   Rekadwad,B.N.
  TITLE     Direct Submission
  JOURNAL   Submitted (29-OCT-2012) School of Life Sciences, Swami Ramanand
            Teerth Marathwada University, Vishnupuri, Nanded, Maharashtra
            431606, India
COMMENT     ##Assembly-Data-START##
            Sequencing Technology :: Sanger dideoxy sequencing
            ##Assembly-Data-END##
FEATURES             Location/Qualifiers
     source          1..766
                     /organism="Burkholderia sp. W11"
                     /mol_type="genomic DNA"
                     /strain="W11"
                     /db_xref="taxon:1286050"
                     /PCR_primers="fwd_name: 530f, fwd_seq: gtgccagcagccgcgg,
                     rev_name: 1392r, rev_seq: acgggcggtgtgtac"
     rRNA            <1..>766
                     /product="16S ribosomal RNA"
ORIGIN      
        1 gccgcgtgtg tgaagaaggc cttcgggttg taaagcactt ttgtccggaa agaaatcctt
       61 gaccctaata cggtcggggg atgacggtac cggaagaata agcaccggct aactacgtgc
      121 cagcagccgc ggtaatacgt agggtgcgag cgttaatcgg aattactggg cgtaaagcgt
      181 gcgcaggcgg tttgctaaga ccgatgtgaa atccccgggc tcaacctggg aactgcattg
      241 gtgactggca ggctagagta tggcagaggg gggtagaatt ccacgtgtag cagtgaaatg
      301 cgtagagatg tggaggaata ccgatggcga aggcagcccc ctgggccaat actgacgctc
      361 atgcacgaaa gcgtggggag caaacaggat tagataccct ggtagtccac gccctaaacg
      421 atgtcaacta gttgttgggg attcatttcc ttagtaacgt agctaacgcg tgaagttgac
      481 cgcctgggga gtacggtcgc aagattaaaa ctcaaaggaa ttgacgggga cccgcacaag
      541 cggtggatga tgtggattaa ttcgatgcaa cgcgaaaaac cttacctacc cttgacatgg
      601 tcggaatccc gctgagaggt gggagtgctc gaaagagaac cggcgcacag gtgctgcatg
      661 gctgtcgtca gctcgtgtcg tgagatgttg ggttaagtcc cgcaacgagc gcaacccttg
      721 tccttagttg ctacgcaaga gcactctaag gagactgccg gtgaca
//
