# Supplementary material for: Digital data for Quick Response (QR) codes of thermophiles to identify and compare the bacterial species isolated from Unkeshwar hot springs (India)
Source: Data Brief. 2015 Nov 24;6:53–67. doi: 10.1016/j.dib.2015.11.035 (PMC4688402; doi:10.1016/j.dib.2015.11.035)
Supplement: Supplementary file 7 — Supplementary material [file mmc7.zip › sequence (10).gb]

LOCUS       KC120913                 988 bp    DNA     linear   BCT 21-APR-2015
DEFINITION  Pseudomonas pseudoalcaligenes 16S ribosomal RNA gene, partial
            sequence.
ACCESSION   KC120913
VERSION     KC120913.1  GI:443498631
KEYWORDS    .
SOURCE      Pseudomonas pseudoalcaligenes
  ORGANISM  Pseudomonas pseudoalcaligenes
            Bacteria; Proteobacteria; Gammaproteobacteria; Pseudomonadales;
            Pseudomonadaceae; Pseudomonas; Pseudomonas
            oleovorans/pseudoalcaligenes group.
REFERENCE   1  (bases 1 to 988)
  AUTHORS   Rekadwad,B.N.
  TITLE     Prokarytic diversity of Unkeshwar hot spring, India
  JOURNAL   Unpublished
REFERENCE   2  (bases 1 to 988)
  AUTHORS   Rekadwad,B.N.
  TITLE     Direct Submission
  JOURNAL   Submitted (29-OCT-2012) School of Life Sciences, Swami Ramanand
            Teerth Marathwada University, Vishnupuri, Nanded, Maharashtra
            431606, India
COMMENT     ##Assembly-Data-START##
            Sequencing Technology :: Sanger dideoxy sequencing
            ##Assembly-Data-END##
FEATURES             Location/Qualifiers
     source          1..988
                     /organism="Pseudomonas pseudoalcaligenes"
                     /mol_type="genomic DNA"
                     /strain="TYK1-1"
                     /db_xref="taxon:330"
                     /PCR_primers="fwd_name: 530f, fwd_seq: gtgccagcagccgcgg,
                     rev_name: 1392r, rev_seq: acgggcggtgtgtac"
     rRNA            <1..>988
                     /product="16S ribosomal RNA"
ORIGIN      
        1 gagaggatga tcagtcacac tggaactgag acacggtcca gactcctacg ggaggcagca
       61 gtggggaata ttggacaatg ggcgaaagcc tgatccagcc atgccgcgtg tgtgaagaag
      121 gtcttcggat tgtaaagcac tttaagttgg gaggaagggc agtaagctaa taccttgctg
      181 ttttgacgtt accgacagaa taagcaccgg ctaacttcgt gccagcagcc gcggtaatac
      241 gaagggtgca agcgttaatc ggaattactg ggcgtaaagc gcgcgtaggt ggttcgttaa
      301 gttggatgtg aaagccccgg gctcaacctg ggaactgcat ccaaaactgg cgagctagag
      361 tacggtagag ggtggtggaa tttcctgtgt agcggtgaaa tgcgtagata taggaaggaa
      421 caccagtggc gaaggcgacc acctggactg atactgacac tgaggtgcga aagcgtgggg
      481 agcaaacagg attagatacc ctggtagtcc acgccgtaaa cgatgtcaac tagccgttgg
      541 gttccttgag aacttagtgg cgcagctaac gcattaagtt gaccgcctgg ggagtacggc
      601 cgcaaggtta aaactcaaat gaattgacgg gggcccgcac aagcggtgga gcatgtggtt
      661 taattcgaag caacgcgaag aaccttacct ggccttgaca tgctgagaac tttccagaga
      721 tggattggtg ccttcgggaa ctcagacaca ggtgctgcat ggctgtcgtc agctcgtgtc
      781 gtgagatgtt gggttaagtc ccgtaacgag cgcaaccctt gtccttagtt accagcacgt
      841 aatggtgggc actctaagga gactgccggt gacaaaccgg aggaaggtgg ggatgacgtc
      901 aagtcatcat ggcccttacg gccagggcta cacacgtgct acaatggtcg gtacaaaggg
      961 ttgccaagcc gcgaggtgga gctaatcc
//
