# Supplementary material for: Digital data for Quick Response (QR) codes of thermophiles to identify and compare the bacterial species isolated from Unkeshwar hot springs (India)
Source: Data Brief. 2015 Nov 24;6:53–67. doi: 10.1016/j.dib.2015.11.035 (PMC4688402; doi:10.1016/j.dib.2015.11.035)
Supplement: Supplementary file 7 — Supplementary material [file mmc7.zip › sequence (11).gb]

LOCUS       KC120914                 967 bp    DNA     linear   BCT 21-APR-2015
DEFINITION  Brevundimonas diminuta 16S ribosomal RNA gene, partial sequence.
ACCESSION   KC120914
VERSION     KC120914.1  GI:443498632
KEYWORDS    .
SOURCE      Brevundimonas diminuta
  ORGANISM  Brevundimonas diminuta
            Bacteria; Proteobacteria; Alphaproteobacteria; Caulobacterales;
            Caulobacteraceae; Brevundimonas.
REFERENCE   1  (bases 1 to 967)
  AUTHORS   Rekadwad,B.N.
  TITLE     Prokarytic diversity of Unkeshwar hot spring, India
  JOURNAL   Unpublished
REFERENCE   2  (bases 1 to 967)
  AUTHORS   Rekadwad,B.N.
  TITLE     Direct Submission
  JOURNAL   Submitted (29-OCT-2012) School of Life Sciences, Swami Ramanand
            Teerth Marathwada University, Vishnupuri, Nanded, Maharashtra
            431606, India
COMMENT     ##Assembly-Data-START##
            Sequencing Technology :: Sanger dideoxy sequencing
            ##Assembly-Data-END##
FEATURES             Location/Qualifiers
     source          1..967
                     /organism="Brevundimonas diminuta"
                     /mol_type="genomic DNA"
                     /strain="TYK1-3"
                     /db_xref="taxon:293"
                     /PCR_primers="fwd_name: 530f, fwd_seq: gtgccagcagccgcgg,
                     rev_name: 1392r, rev_seq: acgggcggtgtgtac"
     rRNA            <1..>967
                     /product="16S ribosomal RNA"
ORIGIN      
        1 cttcggggga aagatttatc gcctttagag cggcccgcgt ctgattagct agttggtgag
       61 gtaacggctc accaaggcga cgatcagtag ctggtctgag aggatgacca gccacactgg
      121 gactgagaca cggcccagac tcctacggga ggcagcagtg gggaatcttg cgcaatgggc
      181 gaaagcctga cgcagccatg ccgcgtgaat gatgaaggtc ttaggattgt aaaattcttt
      241 caccggggac gataatgacg gtacccggag aagaagcccc ggctaacttc gtgccagcag
      301 ccgcggtaat acgaaggggg ctagcgttgc tcggaattac tgggcgtaaa gggcgcgtag
      361 gcggatcgtt aagtcagagg tgaaatccca gggctcaacc ctggaactgc ctttgatact
      421 ggcgatcttg agtatgagag aggtatgtgg aactccgagt gtagaggtga aattcgtaga
      481 tattcggaag aacaccagtg gcgaaggcga catactggct cattactgac gctgaggcgc
      541 gaaagcgtgg ggagcaaaca ggattagata ccctggtagt ccacgccgta aacgatgatt
      601 gctagttgtc gggctgcatg cagttcggtg acgcagctaa cgcattaagc aatccgcctg
      661 gggagtacgg tcgcaagatt aaaactcaaa ggaattgacg ggggcccgca caagcggtgg
      721 agcatgtggt ttaattcgaa gcaacgcgca gaaccttacc accttttgac atgcctggac
      781 cgccacggag acgtggcttt cccttcgggg actaggacac aggtgctgca tggctgtcgt
      841 cagctcgtgt cgtgagatgt tgggttaagt cccgcaacga gcgcaaccct cgccattagt
      901 tgccatcatt tagttgggaa ctctaatggg actgccggtg ctaagccgga ggaaggtggg
      961 gatgacg
//
