# Supplementary material for: Digital data for Quick Response (QR) codes of thermophiles to identify and compare the bacterial species isolated from Unkeshwar hot springs (India)
Source: Data Brief. 2015 Nov 24;6:53–67. doi: 10.1016/j.dib.2015.11.035 (PMC4688402; doi:10.1016/j.dib.2015.11.035)
Supplement: Supplementary file 7 — Supplementary material [file mmc7.zip › sequence (12).gb]

LOCUS       KC120915                 896 bp    DNA     linear   BCT 21-APR-2015
DEFINITION  Acinetobacter baumannii 16S ribosomal RNA gene, partial sequence.
ACCESSION   KC120915
VERSION     KC120915.1  GI:443498633
KEYWORDS    .
SOURCE      Acinetobacter baumannii
  ORGANISM  Acinetobacter baumannii
            Bacteria; Proteobacteria; Gammaproteobacteria; Pseudomonadales;
            Moraxellaceae; Acinetobacter; Acinetobacter calcoaceticus/baumannii
            complex.
REFERENCE   1  (bases 1 to 896)
  AUTHORS   Rekadwad,B.N.
  TITLE     Prokarytic diversity of Unkeshwar hot spring, India
  JOURNAL   Unpublished
REFERENCE   2  (bases 1 to 896)
  AUTHORS   Rekadwad,B.N.
  TITLE     Direct Submission
  JOURNAL   Submitted (29-OCT-2012) School of Life Sciences, Swami Ramanand
            Teerth Marathwada University, Vishnupuri, Nanded, Maharashtra
            431606, India
COMMENT     ##Assembly-Data-START##
            Sequencing Technology :: Sanger dideoxy sequencing
            ##Assembly-Data-END##
FEATURES             Location/Qualifiers
     source          1..896
                     /organism="Acinetobacter baumannii"
                     /mol_type="genomic DNA"
                     /strain="U6"
                     /db_xref="taxon:470"
                     /PCR_primers="fwd_name: 530f, fwd_seq: gtgccagcagccgcgg,
                     rev_name: 1392r, rev_seq: acgggcggtgtgtac"
     rRNA            <1..>896
                     /product="16S ribosomal RNA"
ORIGIN      
        1 tcagtagtag tcactacatt tagagagtag gctaaattat gtatcactat gaagaatgcg
       61 gtctgagcaa tatttggctg cgcaatggat ttacaattga aaatgatgaa gactatggtg
      121 aactcgtatc tattgaatct gttcatgagc ttcataatgc cattgggttg ttcttaatta
      181 cgcaaaagcc tgacttgaat ggtgaggaaa ttcgtttttt acgtaaagaa ctaaacttgt
      241 cacagaagaa tcttgctggg cttttaggag tcagtgagac tagtattaga cattgggaag
      301 ctgatcgcgg tttaattggt aaacctactg agctattact tcgtgcatta tataaagagc
      361 atgttcaagg tgatggcaaa ctaagaagta tgattgagtc attaaatcat caggaacgaa
      421 ctttagtacc aagtgaaatt agtttttcat atggaaataa ccattcatgg catcaaacca
      481 attgtgaaat agcttagtta gttttatttg atagaaacca ccttcgggtg gttttccttt
      541 atgtgacatt tagtaaccag tttgttaaag ttagtacact ttataacaaa cggtgaaatt
      601 catgaaaaaa atattggctg cgggtttaat tggtcttggg ttggtggggt gcgctactcc
      661 agcctataat tatcaagcta tacctaaaaa tataagcaaa ccgccaattg gatcagttaa
      721 taaagcattt gtaggggatc aaatgcttga acagggaatg gtggttgatc gtgaagttct
      781 aaacgtccct gaaaatatta aaattagttt tgcttattca cttacttcag gcatttactt
      841 aaaaacaggc aaaaatgaaa aagggcaata ttttcagcca ttcaacactg tcagtg
//
