# Supplementary material for: Digital data for Quick Response (QR) codes of thermophiles to identify and compare the bacterial species isolated from Unkeshwar hot springs (India)
Source: Data Brief. 2015 Nov 24;6:53–67. doi: 10.1016/j.dib.2015.11.035 (PMC4688402; doi:10.1016/j.dib.2015.11.035)
Supplement: Supplementary file 7 — Supplementary material [file mmc7.zip › sequence (13).gb]

LOCUS       KC120916                 885 bp    DNA     linear   BCT 21-APR-2015
DEFINITION  Bacillus megaterium 16S ribosomal RNA gene, partial sequence.
ACCESSION   KC120916
VERSION     KC120916.1  GI:443498634
KEYWORDS    .
SOURCE      Bacillus megaterium
  ORGANISM  Bacillus megaterium
            Bacteria; Firmicutes; Bacilli; Bacillales; Bacillaceae; Bacillus.
REFERENCE   1  (bases 1 to 885)
  AUTHORS   Rekadwad,B.N.
  TITLE     Prokarytic diversity of Unkeshwar hot spring, India
  JOURNAL   Unpublished
REFERENCE   2  (bases 1 to 885)
  AUTHORS   Rekadwad,B.N.
  TITLE     Direct Submission
  JOURNAL   Submitted (29-OCT-2012) School of Life Sciences, Swami Ramanand
            Teerth Marathwada University, Vishnupuri, Nanded, Maharashtra
            431606, India
COMMENT     ##Assembly-Data-START##
            Sequencing Technology :: Sanger dideoxy sequencing
            ##Assembly-Data-END##
FEATURES             Location/Qualifiers
     source          1..885
                     /organism="Bacillus megaterium"
                     /mol_type="genomic DNA"
                     /strain="U3"
                     /db_xref="taxon:1404"
                     /PCR_primers="fwd_name: 530f, fwd_seq: gtgccagcagccgcgg,
                     rev_name: 1392r, rev_seq: acgggcggtgtgtac"
     rRNA            <1..>885
                     /product="16S ribosomal RNA"
ORIGIN      
        1 cacggcccag actcctacgg gaggcagcag tagggaatct tccgcaatgg acgaaagtct
       61 gacggagcaa cgccgcgtga gtgatgaagg ctttcgggtc gtaaaactct gttgttaggg
      121 aagaacaagt acgagagtaa ctgctcgtac cttgacggta cctaaccaga aagccacggc
      181 taactacgtg ccagcagccg cggtaatacg taggtggcaa gcgttatccg gaattattgg
      241 gcgtaaagcg cgcgcaggcg gtttcttaag tctgatgtga aagcccacgg ctcaaccgtg
      301 gagggtcatt ggaaactggg gaacttgagt gcagaagaga aaagcggaat tccacgtgta
      361 gcggtgaaat gcgtagagat gtggaggaac accagtggcg aaggcggctt tttggtctgt
      421 aactgacgct gaggcgcgaa agcgtgggga gcaaacagga ttagataccc tggtagtcca
      481 cgccgtaaac gatgagtgct aagtgttaga gggtttccgc cctttagtgc tgcagctaac
      541 gcattaagca ctccgcctgg ggagtacggt cgcaagactg aaactcaaag gaattgacgg
      601 gggcccgcac aagcggtgga gcatgtggtt taattcgaag caacgcgaag aaccttacca
      661 ggtcttgaca tcctctgaca actctagaga tagagcgttc cccttcgggg gacagagtga
      721 caggtggtgc atggttgtcg tcagctcgtg tcgtgagatg ttgggttaag tcccgcaacg
      781 agcgcaaccc ttgatcttag ttgccagcat tcagttgggc actctaaggt gactgccggt
      841 gacaaaccgg aggaaggtgg ggatgacgtc aaatcatcat gcccc
//
