# Supplementary material for: Digital data for Quick Response (QR) codes of thermophiles to identify and compare the bacterial species isolated from Unkeshwar hot springs (India)
Source: Data Brief. 2015 Nov 24;6:53–67. doi: 10.1016/j.dib.2015.11.035 (PMC4688402; doi:10.1016/j.dib.2015.11.035)
Supplement: Supplementary file 7 — Supplementary material [file mmc7.zip › sequence (14).gb]

LOCUS       KC120917                 816 bp    DNA     linear   BCT 21-APR-2015
DEFINITION  Bacillus sp. W3 16S ribosomal RNA gene, partial sequence.
ACCESSION   KC120917
VERSION     KC120917.1  GI:443498635
KEYWORDS    .
SOURCE      Bacillus sp. W3
  ORGANISM  Bacillus sp. W3
            Bacteria; Firmicutes; Bacilli; Bacillales; Bacillaceae; Bacillus.
REFERENCE   1  (bases 1 to 816)
  AUTHORS   Rekadwad,B.N.
  TITLE     Prokarytic diversity of Unkeshwar hot spring, India
  JOURNAL   Unpublished
REFERENCE   2  (bases 1 to 816)
  AUTHORS   Rekadwad,B.N.
  TITLE     Direct Submission
  JOURNAL   Submitted (02-NOV-2012) School of Life Sciences, Swami Ramanand
            Teerth Marathwada University, Vishnupuri, Nanded, Maharashtra
            431606, India
COMMENT     ##Assembly-Data-START##
            Sequencing Technology :: Sanger dideoxy sequencing
            ##Assembly-Data-END##
FEATURES             Location/Qualifiers
     source          1..816
                     /organism="Bacillus sp. W3"
                     /mol_type="genomic DNA"
                     /strain="W3"
                     /db_xref="taxon:1286047"
                     /PCR_primers="fwd_name: 530f, fwd_seq: gtgccagcagccgcgg,
                     rev_name: 1392r, rev_seq: acgggcggtgtgtac"
     rRNA            <1..>816
                     /product="16S ribosomal RNA"
ORIGIN      
        1 catgcaagtc gagcgagtcc cttcgggggc tagcggcgga cgggtgagta acacgtaggc
       61 aacctgcccg taagctcggg ataacatggg gaaactcatg ctaataccgg atagggtctt
      121 ctctcgcatg agaggagacg gaaaggtggc gcaagctacc acttacggat gggcctgcgg
      181 cgcattagct agttggtggg gtaacggcct accaaggcga cgatgcgtag ccgacctgag
      241 agggtgaccg gccacactgg gactgagaca cggcccagac tcctacggga ggcagcagta
      301 gggaattttc cacaatggac gaaagtctga tggagcaacg ccgcgtgaac gatgaaggtc
      361 ttcggattgt aaagttctgt tgtcagagac gaacaagtac cgttcgaaca gggcggtacc
      421 ttgacggtac ctgacgagaa agccacggct aactacgtgc cagcagccgc ggtaatacgt
      481 aggtggcaag cgttgtccgg aattattggg cgtaaagcgc gcgcaggcgg ctatgtaagt
      541 ctggtgttaa agcccggggc tcaaccccgg ttcgcatcgg aaactgtgta gcttgagtgc
      601 agaagaggaa agcggtattc cacgtgtagc ggtgaaatgc gtagagatgt ggaggaacac
      661 cagtggcgaa ggcggctttc tggtctgtaa ctgacgctga ggcgcgaaag cgtggggagc
      721 aaacaggatt agataccctg gtagtccacg ccgtaaacga tgagtgctag gtgttggggg
      781 tttcaatacc ctcagtgccg cagctaacgc aataag
//
