# Supplementary material for: Digital data for Quick Response (QR) codes of thermophiles to identify and compare the bacterial species isolated from Unkeshwar hot springs (India)
Source: Data Brief. 2015 Nov 24;6:53–67. doi: 10.1016/j.dib.2015.11.035 (PMC4688402; doi:10.1016/j.dib.2015.11.035)
Supplement: Supplementary file 7 — Supplementary material [file mmc7.zip › sequence (15).gb]

LOCUS       KC120918                1148 bp    DNA     linear   BCT 21-APR-2015
DEFINITION  Alcaligenes sp. U1(2013) 16S ribosomal RNA gene, partial sequence.
ACCESSION   KC120918
VERSION     KC120918.1  GI:443498636
KEYWORDS    .
SOURCE      Alcaligenes sp. U1(2013)
  ORGANISM  Alcaligenes sp. U1(2013)
            Bacteria; Proteobacteria; Betaproteobacteria; Burkholderiales;
            Alcaligenaceae; Alcaligenes.
REFERENCE   1  (bases 1 to 1148)
  AUTHORS   Rekadwad,B.N.
  TITLE     Prokarytic diversity of Unkeshwar hot spring, India
  JOURNAL   Unpublished
REFERENCE   2  (bases 1 to 1148)
  AUTHORS   Rekadwad,B.N.
  TITLE     Direct Submission
  JOURNAL   Submitted (02-NOV-2012) School of Life Sciences, Swami Ramanand
            Teerth Marathwada University, Vishnupuri, Nanded, Maharashtra
            431606, India
COMMENT     ##Assembly-Data-START##
            Sequencing Technology :: Sanger dideoxy sequencing
            ##Assembly-Data-END##
FEATURES             Location/Qualifiers
     source          1..1148
                     /organism="Alcaligenes sp. U1(2013)"
                     /mol_type="genomic DNA"
                     /strain="U1"
                     /db_xref="taxon:1286051"
                     /PCR_primers="fwd_name: 530f, fwd_seq: gtgccagcagccgcgg,
                     rev_name: 1392r, rev_seq: acgggcggtgtgtac"
     rRNA            <1..>1148
                     /product="16S ribosomal RNA"
ORIGIN      
        1 cgtgcccagt agcgggggat aactactcga aagagtggct aataccgcat acgccctacg
       61 ggggaaaggg ggggatcgca agacctctca ctattggagc ggccgatatc ggattagcta
      121 gttggtgggg taaaggctca ccaaggcaac gatccgtagc tggtttgaga ggacgaccag
      181 ccacactggg actgagacac ggcccagact cctacgggag gcagcagtgg ggaattttgg
      241 acaatggggg aaaccctgat ccagccatcc cgcgtgtatg atgaaggcct tcgggttgta
      301 aagtactttt ggcagagaag aaaaggtatc ccctaatacg ggatactgct gacggtatct
      361 gcagaataag caccggctaa ctacgtgcca gcagccgcgg taatacgtag ggtgcaagcg
      421 ttaatcggaa ttactgggcg taaagcgtgt gtaggcggtt cggaaagaaa gatgtgaaat
      481 cccagggctc aaccttggaa ctgcattttt aactgccgag ctagagtatg tcagaggggg
      541 gtagaattcc acgtgtagca gtgaaatgcg tagatatgtg gaggaatacc gatggcgaag
      601 gcagccccct gggataatac tgacgctcag acacgaaagc gtggggagca aacaggatta
      661 gataccctgg tagtccacgc cctaaacgat gtcaactagc tgttggggcc gttaggcctt
      721 agtagcgcag ctaacgcgtg aagttgaccg cctggggagt acggtcgcaa gattaaaact
      781 caaaggaatt gacggggacc cgcacaagcg gtggatgatg tggattaatt cgatgcaacg
      841 cgaaaaacct tacctaccct tgacatgtct ggaaagccga agagatttgg ccgtgctcgc
      901 aagagaaccg gaacacaggt gctgcatggc tgtcgtcagc tcgtgtcgtg agatgttggg
      961 ttaagtcccg caacgagcgc aacccttgtc attagttgct acgcaagagc actctaatga
     1021 gactgccggt gacaaaccgg aggaaggtgg ggatgacgtc aagtcctcat ggcccttatg
     1081 ggtagggctt cacacgtcat acaatggtcg ggacagaggg tcgccaaccc gcgaggggga
     1141 gccaatct
//
