# Supplementary material for: Digital data for Quick Response (QR) codes of thermophiles to identify and compare the bacterial species isolated from Unkeshwar hot springs (India)
Source: Data Brief. 2015 Nov 24;6:53–67. doi: 10.1016/j.dib.2015.11.035 (PMC4688402; doi:10.1016/j.dib.2015.11.035)
Supplement: Supplementary file 7 — Supplementary material [file mmc7.zip › sequence (16).gb]

LOCUS       KC120919                 911 bp    DNA     linear   BCT 21-APR-2015
DEFINITION  Brevibacillus sp. NAK1-14 16S ribosomal RNA gene, partial sequence.
ACCESSION   KC120919
VERSION     KC120919.1  GI:443498637
KEYWORDS    .
SOURCE      Brevibacillus sp. NAK1-14
  ORGANISM  Brevibacillus sp. NAK1-14
            Bacteria; Firmicutes; Bacilli; Bacillales; Paenibacillaceae;
            Brevibacillus.
REFERENCE   1  (bases 1 to 911)
  AUTHORS   Rekadwad,B.N.
  TITLE     Prokarytic diversity of Unkeshwar hot spring, India
  JOURNAL   Unpublished
REFERENCE   2  (bases 1 to 911)
  AUTHORS   Rekadwad,B.N.
  TITLE     Direct Submission
  JOURNAL   Submitted (02-NOV-2012) School of Life Sciences, Swami Ramanand
            Teerth Marathwada University, Vishnupuri, Nanded, Maharashtra
            431606, India
COMMENT     ##Assembly-Data-START##
            Sequencing Technology :: Sanger dideoxy sequencing
            ##Assembly-Data-END##
FEATURES             Location/Qualifiers
     source          1..911
                     /organism="Brevibacillus sp. NAK1-14"
                     /mol_type="genomic DNA"
                     /strain="NAK1-14"
                     /db_xref="taxon:1286049"
                     /PCR_primers="fwd_name: 530f, fwd_seq: gtgccagcagccgcgg,
                     rev_name: 1392r, rev_seq: acgggcggtgtgtac"
     rRNA            <1..>911
                     /product="16S ribosomal RNA"
ORIGIN      
        1 cttgcttcta tgacgttagc ggcggacggg tgagtaacac gtgggcaacc tgcctgtaag
       61 actgggataa cttcgggaaa ccggggctaa taccggatag gatcttctcc ttcatgggag
      121 atgattgaaa gatggtttcg gctgtcactt acggatgggc ccgcggtgca ttagctagtt
      181 ggtgaggtaa cggctcacca aggcaacgat gcatagccga cctgagaggg tgatcggcca
      241 cactgggact gagacacggc ccagactcct acgggaggca gcagtaggga atcttccgca
      301 atggacgaaa gtctgacgga gcaacgccgc gtgagtgaag aaggctttcg ggtcgtaaaa
      361 ctctgttgtt agggaagaac aagtacaata gtaactggtt gtaccttgac ggtacctaac
      421 cagaaagcca cggctaacta cgtgccagca gccgcggtaa tacgtaggtg gcaagcgtta
      481 tccggaatta ttgggcgtaa agcgcgcgca ggcggtttct taagtctgat gtgaaagccc
      541 acggctcaac cgtggagggt cattggaaac tgggaaactt gagtgcagaa gagaatagcg
      601 gaattccacg tgtagcggtg aaatgcgtag agatgtggag gaacaccagt ggcgaaggcg
      661 actttctggt ctgtaactga cactgaggcg cgaaagcgtg gggagcaaac aggattagat
      721 accctggtag tccacgccgt aaacgatgag tgctaagtgt tagggggttt ccgcccttta
      781 gtgctgcagc taacgcatta agcactccgc ctggggagta cggtcgcaag actgaaactc
      841 aaaggaattg acgggggccc gcacaagcgg tggagcatgt ggtttaattc gaagcaacgc
      901 gaagaacctt a
//
