# Supplementary material for: Digital data for Quick Response (QR) codes of thermophiles to identify and compare the bacterial species isolated from Unkeshwar hot springs (India)
Source: Data Brief. 2015 Nov 24;6:53–67. doi: 10.1016/j.dib.2015.11.035 (PMC4688402; doi:10.1016/j.dib.2015.11.035)
Supplement: Supplementary file 7 — Supplementary material [file mmc7.zip › sequence (17).gb]

LOCUS       KM998072                1159 bp    DNA     linear   BCT 26-NOV-2014
DEFINITION  Escherichia coli strain NW1 16S ribosomal RNA gene, partial
            sequence.
ACCESSION   KM998072
VERSION     KM998072.1  GI:725828941
KEYWORDS    .
SOURCE      Escherichia coli
  ORGANISM  Escherichia coli
            Bacteria; Proteobacteria; Gammaproteobacteria; Enterobacteriales;
            Enterobacteriaceae; Escherichia.
REFERENCE   1  (bases 1 to 1159)
  AUTHORS   Rekadwad,B.N., Maske,V.B. and Jogdand,A.E.
  TITLE     MPN of natural waters
  JOURNAL   Unpublished
REFERENCE   2  (bases 1 to 1159)
  AUTHORS   Rekadwad,B.N., Maske,V.B. and Jogdand,A.E.
  TITLE     Direct Submission
  JOURNAL   Submitted (18-OCT-2014) School of Life Sciences, Swami Ramanand
            Teerth Marathwada University, Vishnupuri, Nanded, Maharashtra
            431606, India
COMMENT     ##Assembly-Data-START##
            Sequencing Technology :: Sanger dideoxy sequencing
            ##Assembly-Data-END##
FEATURES             Location/Qualifiers
     source          1..1159
                     /organism="Escherichia coli"
                     /mol_type="genomic DNA"
                     /strain="NW1"
                     /isolation_source="water from public places and near
                     hospitals"
                     /db_xref="taxon:562"
                     /country="India"
                     /collection_date="03-Jul-2014"
                     /collected_by="BN Rekadwad"
     rRNA            <1..>1159
                     /product="16S ribosomal RNA"
ORIGIN      
        1 aaacggtagc taataccgca taacgtcgca agcacaaaga gggggacctt agggcctctt
       61 gccatcggat gtgcccagat gggattagct agtaggtggg gtaacggctc acctaggcga
      121 cgatccctag ctggtctgag aggatgacca gcaacactgg aactgagaca cggtccagac
      181 tcctacggga ggcagcagtg gggaatattg cacaatgggc gcaagcctga tgcagccatg
      241 cngcgtgtat gaagaaggcc ttcgggttgt aaagtacttt cagcggggag gaagggagta
      301 aagttaatac ctttgctcat tgacgttacc cgcagaagaa gcaccggcta actccgtgcc
      361 agcagccgcg gtaatacgga gggtgcaagc gttaatcgga attactgggc gtaaagcgca
      421 cgcaggcggt ttgttaagtc agatgtgaaa tccccgggct caacctggga actgcatctg
      481 atactggcaa gcttgagtct cgtagagggg ggtagaattc caggtgtagc ggtgaaatgc
      541 gtagagatct ggaggaatac cggtggcgaa ggcggccccc tggacgaaga ctgacgctca
      601 ggtgcgaaag cgtggggagc aaacaggatt agataccctg gtagtccacg ccgtaaacga
      661 tgtcgacttg gaggttgtgc ccttgaggcg tggcttccgg anntaacgcg ttaagtcgac
      721 cgcctgggga gtacggccgc aaggttaaaa ctcaaatgaa ttgacggggg ccgcacaagc
      781 ggtggagcat gtggtttaat tcgatgcaac gcgaagaacc ttacctggtc ttgacatcca
      841 cggaagtttt cagagatgag aatgtgcctt cgggaaccgt gagacaggtg ctgcatggct
      901 gtcgtcagct cgtgttgtga aatgttgggt taagtcccgc aacgagcgca acccttatcc
      961 tttgttgcca gcggtccggc cgggaactca aaggagactg ccagtgataa actggaggaa
     1021 ggtggggatg acgtcaagtc atcatggccc ttacgaccag ggctacacac gtgctacaat
     1081 ggcgcataca aagagaagcg acctcgcgag agcaagcgga cctcataaag tgcgtcgtag
     1141 tccggattgg agtctgcaa
//
