# Supplementary material for: Digital data for Quick Response (QR) codes of thermophiles to identify and compare the bacterial species isolated from Unkeshwar hot springs (India)
Source: Data Brief. 2015 Nov 24;6:53–67. doi: 10.1016/j.dib.2015.11.035 (PMC4688402; doi:10.1016/j.dib.2015.11.035)
Supplement: Supplementary file 7 — Supplementary material [file mmc7.zip › sequence (18).gb]

LOCUS       KM998073                1042 bp    DNA     linear   BCT 26-NOV-2014
DEFINITION  Escherichia coli strain NW2 16S ribosomal RNA gene, partial
            sequence.
ACCESSION   KM998073
VERSION     KM998073.1  GI:725828942
KEYWORDS    .
SOURCE      Escherichia coli
  ORGANISM  Escherichia coli
            Bacteria; Proteobacteria; Gammaproteobacteria; Enterobacteriales;
            Enterobacteriaceae; Escherichia.
REFERENCE   1  (bases 1 to 1042)
  AUTHORS   Rekadwad,B.N., Maske,V.B. and Jogdand,A.E.
  TITLE     MPN of natural waters
  JOURNAL   Unpublished
REFERENCE   2  (bases 1 to 1042)
  AUTHORS   Rekadwad,B.N., Maske,V.B. and Jogdand,A.E.
  TITLE     Direct Submission
  JOURNAL   Submitted (18-OCT-2014) School of Life Sciences, Swami Ramanand
            Teerth Marathwada University, Vishnupuri, Nanded, Maharashtra
            431606, India
COMMENT     ##Assembly-Data-START##
            Sequencing Technology :: Sanger dideoxy sequencing
            ##Assembly-Data-END##
FEATURES             Location/Qualifiers
     source          1..1042
                     /organism="Escherichia coli"
                     /mol_type="genomic DNA"
                     /strain="NW2"
                     /isolation_source="water from public places and near
                     hospitals"
                     /db_xref="taxon:562"
                     /country="India"
                     /collection_date="03-Jul-2014"
                     /collected_by="BN Rekadwad"
     rRNA            <1..>1042
                     /product="16S ribosomal RNA"
ORIGIN      
        1 gggaccttag ggcctcttgc catcggatgt gcccagatgg gattagctag taggtggggt
       61 aacggctcac ctaggcgacg atccctagct ggtctgagag gatgaccagc cacactggaa
      121 ctgagacacg gtccagactc ctacgggagg cagcagtggg gaatattgca caatgggcgc
      181 aagcctgatg cagccatgcc gcgtgtatga agaaggcctt cgggttgtaa agtactttca
      241 gcggggagga agggagtaaa gttaatacct ttgctcattg acgttacccg cagaagaagc
      301 accggctaac tccgtgccag cagccgcggt aatacggagg gtgcaagcgt taatcggaat
      361 tactgggcgt aaagcgcacg caggcggttt gttaagtcag atgtgaaatc cccgggctca
      421 acctgggaac tgcatctgat actggcaagc ttgagtctcg tagagggggg nagaattcca
      481 ggtgtagcgg tgaaatgcgt agagatctgg aggaataccg gtggcgaagg cggccccctg
      541 gacgaagact gacgctcagg tgcgaaagcg tggggagcaa acaggattag ataccctggt
      601 agtccacgcc gtaaacgatg tcgacttgga ggttgtgccc ttgaggcgtg gcttccggag
      661 ctaacgcgtt aagtcgaccg cctggggagt acggccgcaa ggttaaaact caaatgaatt
      721 gacgggggcc cgcacaagcg gtggagcatg tggtttaatt cgatgcaacg cgaagaacct
      781 tacctggtct tgacatccac ggaagttttc agagatgaga atgtgccttc gggaaccgtg
      841 agacaggtgc tgcatggctg tcgtcagctc gtgttgtgaa atgttgggtt aagtcccgca
      901 acgagcgcaa cccttatcct ttgttgccag cggtccggcc gggaactcaa aggagactgc
      961 cagtgataaa ctggaggaag gtggggatga cgtcaagtca tcatggccct tacgaccagg
     1021 gctacacacg tgctacaatg gc
//
