# Supplementary material for: Digital data for Quick Response (QR) codes of thermophiles to identify and compare the bacterial species isolated from Unkeshwar hot springs (India)
Source: Data Brief. 2015 Nov 24;6:53–67. doi: 10.1016/j.dib.2015.11.035 (PMC4688402; doi:10.1016/j.dib.2015.11.035)
Supplement: Supplementary file 7 — Supplementary material [file mmc7.zip › sequence (19).gb]

LOCUS       KM998074                 861 bp    DNA     linear   BCT 26-NOV-2014
DEFINITION  Escherichia coli strain NW3 16S ribosomal RNA gene, partial
            sequence.
ACCESSION   KM998074
VERSION     KM998074.1  GI:725828943
KEYWORDS    .
SOURCE      Escherichia coli
  ORGANISM  Escherichia coli
            Bacteria; Proteobacteria; Gammaproteobacteria; Enterobacteriales;
            Enterobacteriaceae; Escherichia.
REFERENCE   1  (bases 1 to 861)
  AUTHORS   Rekadwad,B.N., Maske,V.B. and Jogdand,A.E.
  TITLE     MPN of natural waters
  JOURNAL   Unpublished
REFERENCE   2  (bases 1 to 861)
  AUTHORS   Rekadwad,B.N., Maske,V.B. and Jogdand,A.E.
  TITLE     Direct Submission
  JOURNAL   Submitted (18-OCT-2014) School of Life Sciences, Swami Ramanand
            Teerth Marathwada University, Vishnupuri, Nanded, Maharashtra
            431606, India
COMMENT     ##Assembly-Data-START##
            Sequencing Technology :: Sanger dideoxy sequencing
            ##Assembly-Data-END##
FEATURES             Location/Qualifiers
     source          1..861
                     /organism="Escherichia coli"
                     /mol_type="genomic DNA"
                     /strain="NW3"
                     /isolation_source="water from public places and near
                     hospitals"
                     /db_xref="taxon:562"
                     /country="India"
                     /collection_date="03-Jul-2014"
                     /collected_by="BN Rekadwad"
     rRNA            <1..>861
                     /product="16S ribosomal RNA"
ORIGIN      
        1 ctacgggagg cagcagtggg gaatattgca caatgggcgc aagcctgatg cagccatgcc
       61 gcgtgtatga agaaggcctt cgggttgtaa agtactttca gcggggagga agggagtaaa
      121 gttaatacct ttgctcattg acgttacccg cagaagaagc accggctaac tccgtgccag
      181 cagccgcggt aatacggagg gtgcaagcgt taatcggaat tactgggcgt aaagcgcacg
      241 caggcggttt gttaagtcag atgtgaaatc cccgggctca acctgggaac tgcatctgat
      301 actggcaagc ttgagtctcg tagagggggg tagaattcca ggtgtagcgg tgaaatgcgt
      361 agagatctgg aggaataccg gtggcgaagg cggccccctg gacgaagact gacgctcagg
      421 tgcgaaagcg tggggagcaa acaggattag ataccctggt agtccacgcc gtaaacgatg
      481 tcgacttgga ggttgtgccc ttgaggcgtg gcttccggag ctaacgcgtt aagtcgaccg
      541 cctggggagt acggccgcaa ggttaaaact caaatgaatt gacgggggcc cgcacaagcg
      601 gtggagcatg tggtttaatt cgatgcaacg cgaagaacct tacctggtct tgacatccac
      661 ggaagttttc agagatgaga atgtgccttc gggaaccgtg agacaggtgc tgcatggctg
      721 tcgtcagctc gtgttgtgaa atgttgggtt aagtcccgca acgagcgcaa cccttatcct
      781 ttgttgccag cggtccggcc gggaactcaa aggagactgc cagtgataaa ctggaggaag
      841 gtggggatga cgtcaagtca t
//
