# Supplementary material for: Digital data for Quick Response (QR) codes of thermophiles to identify and compare the bacterial species isolated from Unkeshwar hot springs (India)
Source: Data Brief. 2015 Nov 24;6:53–67. doi: 10.1016/j.dib.2015.11.035 (PMC4688402; doi:10.1016/j.dib.2015.11.035)
Supplement: Supplementary file 7 — Supplementary material [file mmc7.zip › sequence (20).gb]

LOCUS       KP053645                1228 bp    DNA     linear   BCT 13-FEB-2015
DEFINITION  Geobacillus thermoleovorans strain rekadwadsis 16S ribosomal RNA
            gene, partial sequence.
ACCESSION   KP053645
VERSION     KP053645.1  GI:725828944
KEYWORDS    .
SOURCE      Geobacillus thermoleovorans
  ORGANISM  Geobacillus thermoleovorans
            Bacteria; Firmicutes; Bacilli; Bacillales; Bacillaceae;
            Geobacillus; Geobacillus thermoleovorans group.
REFERENCE   1  (bases 1 to 1228)
  AUTHORS   Rekadwad,B.N.
  TITLE     Characterization of Amylase from Industrially Important
            Thermophilic microorganism: Geobacillus thermoleovorans Strain
            Rekadwadsis
  JOURNAL   Int J Life Sci Biotechnol Pharma Res 4 (1), 26-30 (2015)
REFERENCE   2  (bases 1 to 1228)
  AUTHORS   Rekadwad,B.N.
  TITLE     Direct Submission
  JOURNAL   Submitted (27-OCT-2014) School of Life Sciences, Swami Ramanand
            Teerth Marathwada University, Vishnupuri, Nanded, Maharashtra
            431606, India
COMMENT     ##Assembly-Data-START##
            Sequencing Technology :: Sanger dideoxy sequencing
            ##Assembly-Data-END##
FEATURES             Location/Qualifiers
     source          1..1228
                     /organism="Geobacillus thermoleovorans"
                     /mol_type="genomic DNA"
                     /strain="rekadwadsis"
                     /isolation_source="hot spring soil"
                     /db_xref="taxon:33941"
                     /country="India"
                     /collection_date="02-Aug-2014"
                     /collected_by="BN Rekadwad"
     rRNA            <1..>1228
                     /product="16S ribosomal RNA"
ORIGIN      
        1 ccgcggcgca ttagctagtt ggtgaggtaa cggctcacca aggcgacgat gcgtagccgg
       61 cctgagaggg tgaccggcca cactgggact gagacacggc ccagactcct acgggaggca
      121 gcagtaggga atcttccgca atgggcgaaa gcctgacgga gcgacgccgc gtgagcgaag
      181 aaggccttcg ggtcgtaaag ctctgttgtg agggacgaag gagcgccgtt cgaagagggc
      241 ggcgcggtga cggtacctca cgaggaagcc ccggctaact acgtgccagc agccgcggta
      301 atacgtaggg ggcgagcgtt gtccggaatt attgggcgta aagcgcgcgc aggcggttcc
      361 ttaagtctga tgtgaaagcc cacggctcaa ccgtggaggg tcattggaaa ctgggggact
      421 tgagtgcagg agaggagagc ggaattccac gtgtagcggt gaaatgcgta gagatgtgga
      481 ggaacaccag tggcgaaggc ggctctctgg cctgcaactg acgctgaggc gcgaaagcgt
      541 ggggagcaaa caggattaga taccctggta gtccacgccg taaacgatga gtgctaagtg
      601 ttagaggggt cacacccttt agtgctgcag ctaacgcgat aagcactccg cctggggagt
      661 acggccgcaa ggctgaaact caaaggaatt gacgggggcc cgcacaagcg gtggagcatg
      721 tggtttaatt cgaagcaacg cgaagaacct taccaggtct tgacatcccc tgacaaccca
      781 agagattggg cgttccccct tcggggggac agggtgacag gtggtgcatg gttgtcgtca
      841 gctcgtgtcg tgagatgttg ggttaagtcc cgcaacgagc gcaaccctcg cctctagttg
      901 ccagcacgaa ggtgggcact ctagagggac tgccggcgac aagtcggagg aaggtgggga
      961 tgacgtcaaa tcatcatgcc ccttatgacc tgggctacac acgtgctaca atgggcggta
     1021 caaagggctg cgaacccgcg agggggagcg aatcccaaaa agccgctctc agttcggatt
     1081 gcaggctgca actcgcctgc atgaagccgg aatcgctagt aatcgcggat cagcatgccg
     1141 cggtgaatac gttcccgggc cttgtacaca ccgcccgtca caccacgaga gcttgcaaca
     1201 cccgaagtcg gtgaggcaac ccgcaagg
//
