# Supplementary material for: Digital data for Quick Response (QR) codes of thermophiles to identify and compare the bacterial species isolated from Unkeshwar hot springs (India)
Source: Data Brief. 2015 Nov 24;6:53–67. doi: 10.1016/j.dib.2015.11.035 (PMC4688402; doi:10.1016/j.dib.2015.11.035)
Supplement: Supplementary file 7 — Supplementary material [file mmc7.zip › sequence.gb]

LOCUS       JN392966                 883 bp    DNA     linear   BCT 21-APR-2015
DEFINITION  Naxibacter sp. AF_NAK1-3 16S ribosomal RNA gene, partial sequence.
ACCESSION   JN392966
VERSION     JN392966.1  GI:343761156
KEYWORDS    .
SOURCE      Naxibacter sp. AF_NAK1-3
  ORGANISM  Naxibacter sp. AF_NAK1-3
            Bacteria; Proteobacteria; Betaproteobacteria; Burkholderiales;
            Oxalobacteraceae; Massilia.
REFERENCE   1  (bases 1 to 883)
  AUTHORS   Rekadwad,B.N.
  TITLE     Bacterial diversity of Unkeshwar hot spring
  JOURNAL   Unpublished
REFERENCE   2  (bases 1 to 883)
  AUTHORS   Rekadwad,B.N.
  TITLE     Direct Submission
  JOURNAL   Submitted (15-JUL-2011) School of Life Sciences, Swami Ramanand
            Teerth Marathwada University, Nanded, Dnyanteerth Vishnupuri,
            Nanded, Maharashtra 431606, India
FEATURES             Location/Qualifiers
     source          1..883
                     /organism="Naxibacter sp. AF_NAK1-3"
                     /mol_type="genomic DNA"
                     /strain="AF_NAK1-3"
                     /isolation_source="hot spring"
                     /db_xref="taxon:1074287"
                     /PCR_primers="fwd_name: 530 f, fwd_seq: gtgccagcagccgcgg,
                     rev_name: 1392 r, rev_seq: acgggcggtgtgtac"
     rRNA            <1..>883
                     /product="16S ribosomal RNA"
ORIGIN      
        1 aaaaaaaagg acgtatccga ttagtaggcg taaagcgtgc gcaggcggtt ttgtaagtct
       61 gacgtgaaag ccccgggctc aacctgggaa ttgcgttgga gactgcaagg cttgaatctg
      121 gcagaggggg gtagaattcc acgtgtagca gtgaaatgcg tagagatgtg gaggaacacc
      181 gatggcgaag gcaaccccct gggtcaagac tgacgctcat gcgcgaaagc gtggggagca
      241 aacaggatta gataccctgg tagtccacgc cctaaacgat gtctactagt tgtcgggttt
      301 taattaactt ggtaacgcag ctaacgcgtg aagtacaccg cctggggagt acggtcgcaa
      361 gattaaaact caaaggaatt gacggggacc cgcacaagcg gtggatgatg tggattaatt
      421 cgatgcaacg cgaaaaacct tacctaccct tgacatgtca ggaatcctcg agagattgag
      481 gagtgcccga aagggagcct gaacacaggt gctgcatggc tgtcgtcagc tcgtgtcgtg
      541 agatgttggg ttaagtcccg caacgagcgc aacccttgtc attagttgct acgcatgagc
      601 actctaatga gactgccggt gacaaaccag aggaaggtgg ggatgaggtc aagtcctcat
      661 ggcccttatg ggtagggctt cacacgtcat acaatggtac atacagaggg ccgccgaccc
      721 gcgagggggg agctaatccc agaaagtgta tcgtagtccg gatcgctagt ctgcagctcg
      781 gactacgtgg aagcttggaa tcgctagtca attcgcgatc aagcatgccc gacggtgcca
      841 gtgcgatccc gtttctttgt agacgcacgc ccgcagtttt tac
//
