# Supplementary material for: Digital data for Quick Response (QR) codes of thermophiles to identify and compare the bacterial species isolated from Unkeshwar hot springs (India)
Source: Data Brief. 2015 Nov 24;6:53–67. doi: 10.1016/j.dib.2015.11.035 (PMC4688402; doi:10.1016/j.dib.2015.11.035)
Supplement: Supplementary file 7 — Supplementary material [file mmc7.zip › sequence (1).gb]

LOCUS       JN392967                 858 bp    DNA     linear   BCT 21-APR-2015
DEFINITION  Bacillus licheniformis 16S ribosomal RNA gene, partial sequence.
ACCESSION   JN392967
VERSION     JN392967.1  GI:343761157
KEYWORDS    .
SOURCE      Bacillus licheniformis
  ORGANISM  Bacillus licheniformis
            Bacteria; Firmicutes; Bacilli; Bacillales; Bacillaceae; Bacillus.
REFERENCE   1  (bases 1 to 858)
  AUTHORS   Rekadwad,B.N.
  TITLE     Bacterial diversity of Unkeshwar hot spring
  JOURNAL   Unpublished
REFERENCE   2  (bases 1 to 858)
  AUTHORS   Rekadwad,B.N.
  TITLE     Direct Submission
  JOURNAL   Submitted (15-JUL-2011) School of Life Sciences, Swami Ramanand
            Teerth Marathwada University, Nanded, Dnyanteerth Vishnupuri,
            Nanded, Maharashtra 431606, India
FEATURES             Location/Qualifiers
     source          1..858
                     /organism="Bacillus licheniformis"
                     /mol_type="genomic DNA"
                     /strain="AF_NAK1-4"
                     /isolation_source="hot spring"
                     /db_xref="taxon:1402"
                     /PCR_primers="fwd_name: 530 f, fwd_seq: gtgccagcagccgcgg,
                     rev_name: 1392 r, rev_seq: acgggcggtgtgtac"
     rRNA            <1..>858
                     /product="16S ribosomal RNA"
ORIGIN      
        1 aaaaaaaaag ggacgtgacg cgattattag gcgtaagcgc gcgcaggcgg tttcttaagt
       61 ctgatgtgaa agcccccggc tcaaccgggg agggtcattg gaaactgggg aacttgagtg
      121 cagaagagga gagtggaatt ccacgtgtag cggtgaaatg cgtagagatg tggaggaaca
      181 ccagtggcga aggcgactct ctggtctgta actgacgctg aggcgcgaaa gcgtggggag
      241 cgaacaggat tagataccct ggtagtccac gccgtaaacg atgagtgcta agtgttagag
      301 ggtttccgcc ctttagtgct gcagcaaacg cattaagcac tccgcctggg gagtacggtc
      361 gcaagactga aactcaaagg aattgacggg ggcccgcaca agcggtggag catgtggttt
      421 aattcgaagc aacgcgaaga accttaccag gtcttgacat cctctgacaa ccctagagat
      481 agggcttccc cttcgggggc agagtgacag gtggtgcatg gttgtcgtca gctcgtgtcg
      541 tgagatgttg ggttaagtcc cgcaacgagc gcaacccttg atcttagttg ccagcattca
      601 gttgggcact ctaaggtgac tgccggtgac aaaccggagg aaggtgggga tgacgtcaaa
      661 tcatcatgcc ccttatgacc tgggctacac acgtgctaca atgggcagaa caaaagggca
      721 gcgaagccgc gaggctaagc ccaatcccac aaatctgttc tcagttcgga tcgcagtctg
      781 cactcgactg cgtgaagctg gaatcgctag tatcgcggat cagccatgcc cgcggtgaaa
      841 tacgttcccg gccttaag
//
