# Supplementary material for: Digital data for Quick Response (QR) codes of thermophiles to identify and compare the bacterial species isolated from Unkeshwar hot springs (India)
Source: Data Brief. 2015 Nov 24;6:53–67. doi: 10.1016/j.dib.2015.11.035 (PMC4688402; doi:10.1016/j.dib.2015.11.035)
Supplement: Supplementary file 7 — Supplementary material [file mmc7.zip › sequence (2).gb]

LOCUS       JN392968                 856 bp    DNA     linear   BCT 21-APR-2015
DEFINITION  Brevibacillus borstelensis 16S ribosomal RNA gene, partial
            sequence.
ACCESSION   JN392968
VERSION     JN392968.1  GI:343761158
KEYWORDS    .
SOURCE      Brevibacillus borstelensis
  ORGANISM  Brevibacillus borstelensis
            Bacteria; Firmicutes; Bacilli; Bacillales; Paenibacillaceae;
            Brevibacillus.
REFERENCE   1  (bases 1 to 856)
  AUTHORS   Rekadwad,B.N.
  TITLE     Bacterial diversity of Unkeshwar hot spring
  JOURNAL   Unpublished
REFERENCE   2  (bases 1 to 856)
  AUTHORS   Rekadwad,B.N.
  TITLE     Direct Submission
  JOURNAL   Submitted (19-JUL-2011) School of Life Sciences, Swami Ramanand
            Teerth Marathwada University, Nanded, Dnyanteerth Vishnupuri,
            Nanded, Maharashtra 431606, India
FEATURES             Location/Qualifiers
     source          1..856
                     /organism="Brevibacillus borstelensis"
                     /mol_type="genomic DNA"
                     /strain="AF_TYK1-7"
                     /isolation_source="hot spring"
                     /db_xref="taxon:45462"
                     /PCR_primers="fwd_name: 530 f, fwd_seq: gtgccagcagccgcgg,
                     rev_name: 1392 r, rev_seq: acgggcggtgtgtac"
     rRNA            <1..>856
                     /product="16S ribosomal RNA"
ORIGIN      
        1 ataaaaaaag gacgtgtcgg attattaggc gtaagcgcgc gcaggcggct atgtaagtct
       61 ggtgttaaag cccggggctc aaccccggtt cgcatcggaa actgtgtagc ttgagtgcag
      121 aagaggaaag cggtattcca cgtgtagcgg tgaaatgcgt agagatgtgg aggaacacca
      181 gtggcgaagg cggctttctg gtctgtaact gacgctgagg cgcgaaagcg tggggagcaa
      241 acaggattag ataccctggt agtccacgcc gtaaacgatg agtgctaggt gttgggggtt
      301 tcaataccct cagtgccgca gctaacgcaa taagcactcc gcctggggag tacgctcgca
      361 agagtgaaac tcaaaggaat tgacgggggc ccgcacaagc ggtggagcat gtggtttaat
      421 tcgaagcaac gcgaagaacc ttaccaggtc ttgacatccc gctgaccgtc ctagagatag
      481 ggcttccctt cggggcagcg gtgacaggtg gtgcatggtt gtcgtcagct cgtgtcgtga
      541 gatgttgggt taagtcccgc aacgagcgca acccttatct ttagttgcca gcattcagtt
      601 gggcactcta gagagactgc cgtcgacaag acggaggaag gcggggatga cgtcaaatca
      661 tcatgcccct tatgacctgg gctacacacg tgctacaatg gctggtacaa cgggaagcta
      721 gctcgcgaga gtatgccaat ctcttaaaac cagtctcagt ttcggattgc agctgcaact
      781 cgcctgcatg aagtccggga atccgctagt aatcgcggat cagcatgccg cgatgaatac
      841 gtttcccggg accttc
//
