# Supplementary material for: Digital data for Quick Response (QR) codes of thermophiles to identify and compare the bacterial species isolated from Unkeshwar hot springs (India)
Source: Data Brief. 2015 Nov 24;6:53–67. doi: 10.1016/j.dib.2015.11.035 (PMC4688402; doi:10.1016/j.dib.2015.11.035)
Supplement: Supplementary file 8 — Supplementary material [file mmc8.zip]

Archive with 22 entries (22 files):
- bnr nuccore_result.txt
- JN392966.jpg
- JN392967.jpg
- JN392968.jpg
- JN392969.jpg
- JN392970.jpg
- JN392971.jpg
- KC120909.jpg
- KC120910.jpg
- KC120911.jpg
- KC120912.jpg
- KC120913.jpg
- KC120914.jpg
- KC120915.jpg
- KC120916.jpg
- KC120917.jpg
- KC120918.jpg
- KC120919.jpg
- KM998072.jpg
- KM998073.jpg
- KM998074.jpg
- KP053645.jpg
