# Supplementary material for: Digital data for Quick Response (QR) codes of thermophiles to identify and compare the bacterial species isolated from Unkeshwar hot springs (India)
Source: Data Brief. 2015 Nov 24;6:53–67. doi: 10.1016/j.dib.2015.11.035 (PMC4688402; doi:10.1016/j.dib.2015.11.035)
Supplement: Supplementary file 8 — Supplementary material [file mmc8.zip › bnr nuccore_result.txt]

1. Geobacillus thermoleovorans strain rekadwadsis 16S ribosomal RNA gene, partial sequence
1,228 bp linear DNA 
KP053645.1 GI:725828944

2. Escherichia coli strain NW3 16S ribosomal RNA gene, partial sequence
861 bp linear DNA 
KM998074.1 GI:725828943

3. Escherichia coli strain NW2 16S ribosomal RNA gene, partial sequence
1,042 bp linear DNA 
KM998073.1 GI:725828942

4. Escherichia coli strain NW1 16S ribosomal RNA gene, partial sequence
1,159 bp linear DNA 
KM998072.1 GI:725828941

5. Bacillus sp. EF_TYK1-5 16S ribosomal RNA gene, partial sequence
863 bp linear DNA 
JN392971.1 GI:343761161

6. Brevibacillus sp. EF_TYK1-4 16S ribosomal RNA gene, partial sequence
866 bp linear DNA 
JN392970.1 GI:343761160

7. Actinobacterium EF_NAK1-7 16S ribosomal RNA gene, partial sequence
854 bp linear DNA 
JN392969.1 GI:343761159

8. Brevibacillus borstelensis 16S ribosomal RNA gene, partial sequence
856 bp linear DNA 
JN392968.1 GI:343761158

9. Bacillus licheniformis 16S ribosomal RNA gene, partial sequence
858 bp linear DNA 
JN392967.1 GI:343761157

10. Naxibacter sp. AF_NAK1-3 16S ribosomal RNA gene, partial sequence
883 bp linear DNA 
JN392966.1 GI:343761156

11. Brevibacillus sp. NAK1-14 16S ribosomal RNA gene, partial sequence
911 bp linear DNA 
KC120919.1 GI:443498637

12. Alcaligenes sp. U1(2013) 16S ribosomal RNA gene, partial sequence
1,148 bp linear DNA 
KC120918.1 GI:443498636

13. Bacillus sp. W3 16S ribosomal RNA gene, partial sequence
816 bp linear DNA 
KC120917.1 GI:443498635

14. Bacillus megaterium 16S ribosomal RNA gene, partial sequence
885 bp linear DNA 
KC120916.1 GI:443498634

15. Acinetobacter baumannii 16S ribosomal RNA gene, partial sequence
896 bp linear DNA 
KC120915.1 GI:443498633

16. Brevundimonas diminuta 16S ribosomal RNA gene, partial sequence
967 bp linear DNA 
KC120914.1 GI:443498632

17. Pseudomonas pseudoalcaligenes 16S ribosomal RNA gene, partial sequence
988 bp linear DNA 
KC120913.1 GI:443498631

18. Burkholderia sp. W11 16S ribosomal RNA gene, partial sequence
766 bp linear DNA 
KC120912.1 GI:443498630

19. Bacillus sp. W7 16S ribosomal RNA gene, partial sequence
985 bp linear DNA 
KC120911.1 GI:443498629

20. Brevibacillus brevis 16S ribosomal RNA gene, partial sequence
864 bp linear DNA 
KC120910.1 GI:443498628

21. Bacillus pumilus 16S ribosomal RNA gene, partial sequence
872 bp linear DNA 
KC120909.1 GI:443498627
