# Supplementary material for: Digital data for Quick Response (QR) codes of thermophiles to identify and compare the bacterial species isolated from Unkeshwar hot springs (India)
Source: Data Brief. 2015 Nov 24;6:53–67. doi: 10.1016/j.dib.2015.11.035 (PMC4688402; doi:10.1016/j.dib.2015.11.035)
Supplement: Supplementary file 9 — Supplementary material [file mmc9.zip]

Archive with 44 entries (44 files):
- JN392970.jpg
- JN392971.jpg
- KC120909.jpg
- KC120910.jpg
- KC120911.jpg
- KC120912.jpg
- KC120913.jpg
- KC120914.jpg
- KC120915.jpg
- KC120916.jpg
- KC120917.jpg
- KC120918.jpg
- KC120919.jpg
- KM998072.png
- KM998073.png
- KM998074.png
- KP053645.png
- sequence (1).gb
- sequence (2).gb
- sequence (3).gb
- sequence (4).gb
- sequence (5).gb
- sequence (6).gb
- sequence (7).gb
- sequence (8).gb
- sequence (9).gb
- sequence (10).gb
- sequence (11).gb
- sequence (12).gb
- sequence (13).gb
- sequence (14).gb
- sequence (15).gb
- sequence (16).gb
- sequence (17).gb
- sequence (18).gb
- sequence (19).gb
- sequence (20).gb
- sequence.gb
- JN392966.jpg
- JN392967.jpg
- JN392968.jpg
- JN392969.jpg
- Fig. 2 Neighbor joining plot of isolates JN392966-JN392971, KC120909-KC120919, KM998072-KM998074 and KP053645 constructed (using MEGA 6.02) with identified isolated from other hot springs..jpg
- Fig. 1 The diagram shows constructive step-by-step procedure to assess microbial diversity identification and creation of QR codes.jpg
